# Supplementary material for: Loss of the Greatwall Kinase Weakens the Spindle Assembly Checkpoint
Source: PLoS Genet. 2016 Sep 15;12(9):e1006310. doi: 10.1371/journal.pgen.1006310 (PMC5025047; doi:10.1371/journal.pgen.1006310)
Supplement: S4 Table — (XLSX) [file pgen.1006310.s013.xlsx]

## Sheet: Simplified & Sorted pSTYSites
Supplementary Table 4
Reverse (Rev) Control/Mastl WT (K8R10) + Light Induced/Mastl KO (K0R0)
Forward (Fwd): Control/Mastl WT (K0R0) + Induced/Mastl KO (K8R10)
Quantification software: MaxQuant v1.3.0.5
Search parameters: precursor tolerance - 6 ppm, MS/MS tolerance - 0.5 Da
Modifications: Acetyl (Protein N-term), Oxidation (M), Arginine-13C615N4 (R-full), Lysine-13C615N2 (K-full), phospho(STY)
Database: MOUSE.fasta (Jan,2014)
Min. Ratio Count: 1
Proteins	Positions within proteins	Gene names	Localization prob Rev	Score Rev	Localization prob Fwd	Score Fwd	Modified sequence	Ratio H/L normalized Rev	Ratio H/L normalized Rev___1	Ratio H/L normalized Rev___2	Ratio H/L normalized Rev___3	Ratio H/L count Rev	Ratio H/L normalized Fwd	Ratio H/L normalized Fwd___1	Ratio H/L normalized Fwd___2	Ratio H/L normalized Fwd___3	Ratio H/L count Fwd	Contaminant
Q99K01-4;Q99K01-2;Q99K01;Q99K01-3	652;652;652;652	Pdxdc1	1	149.07	0.999963	108.64	_QIPVVGSVLNWFS(ph)PVQASQK_	6.4022	6.4022	NaN	NaN	2	0.11253	0.11253	NaN	NaN	4
D3Z3Q3;Q921U8;Q921U8-2;Q921U8-3;Q921U8-4	532;532;532;78;78	Smtn;Smtn	0.9823	58.123	0.523364	38.736	_LGSVTHVTTFSHAS(ph)PGNR_	4.1538	4.1538	NaN	NaN	2	0.32055	0.32055	NaN	NaN	1
Q99K48	452	Nono	0.999011	52.721	0.999951	57.629	_FGQAATM(ox)EGIGAIGGT(ph)PPAFNRPAPGAEFAPNKR_	3.772	3.772	NaN	NaN	4	0.25427	0.25427	NaN	NaN	4
P26645	160	Marcks	0.997341	99.011	0.980094	79.089	_SFKLS(ph)GFSFK_	3.122	3.122	NaN	NaN	2	0.36731	0.36731	NaN	NaN	1
E9Q616	3137	Ahnak	0.819489	102.52	0.838518	88.706	_FKMPFLS(ph)ISSPK_	2.9098	2.9098	NaN	NaN	1	0.37834	0.37834	NaN	NaN	1
P35761;P35761-2	820;794	Ttk	0.786203	82.36	0.804235	49.528	_YVLGQLVGLNS(ph)PNSILK_	2.6738	2.6738	NaN	NaN	1	0.39392	0.39392	NaN	NaN	1
Q6NZJ6;E9PVC5;E9Q9E1;Q6NZJ6-2;E9PVC6	1096;1090;1089;1082;1049	Eif4g1;Eif4g1;Eif4g1;Eif4g1			0.99987	56.156	_ITKPGSIDSNNQLFAPGGRLS(ph)WGK_	2.6336	2.6336	NaN	NaN	2	0.53584	0.53584	NaN	NaN	4
P99027	17	Rplp2	0.999661	243.24	0.965684	195.13	_YVASYLLAALGGNSS(ph)PSAK_	2.5521	2.5521	NaN	NaN	3	0.41527	0.41527	NaN	NaN	3
D3Z576;Q8VHX6;D3YW87;Q8VHX6-2	2599;2599;2566;2566	Flnc;Flnc;Flnc			0.511413	39.737	_VTGPRLS(ph)GGHSLHETSTVLVETVTK_	2.4593	2.4593	NaN	NaN	1	0.66324	0.66324	NaN	NaN	1
Q8BTM8;B7FAU9;B7FAV1	1084;1084;1060	Flna;Flna;Flna	1	58.831	1	47.68	_AFGPGLQGGNAGS(ph)PAR_	2.3843	2.3843	NaN	NaN	2	0.49626	0.49626	NaN	NaN	1
P20152	144	Vim	1	66.809	1	45.992	_ILLAELEQLKGQGKS(ph)R_	2.0562	2.0562	NaN	NaN	3	0.61511	0.61511	NaN	NaN	2
Q62523	272	Zyx	0.943042	63.488	0.843304	56.9	_FTPVVSKFS(ph)PGAPSGPGPQPNQK_	1.927	1.927	NaN	NaN	1	0.51013	0.51013	NaN	NaN	2
Q8C156	83	Ncaph	0.999831	130.21	0.981024	70.529	_VFDLQFSTDSIHLAS(ph)PNR_	1.7863	1.7863	NaN	NaN	2	0.6088	0.6088	NaN	NaN	1
Q8BTM8;B7FAU9;F6Z2C0	1750;1742;33	Flna;Flna;Flna	0.999999	155.17	0.957808	34.437	_FGGEHVPNSPFQVTALAGDQPTVQT(ph)PLR_	1.77	1.77	NaN	NaN	2	0.56892	0.56892	NaN	NaN	1
Q60875;H3BKH9;H3BJ40;H3BJ45;H3BJX8;Q60875-4;H3BJU7;Q60875-5	885;883;870;868;868;858;856;856	Arhgef2;Arhgef2;Arhgef2;Arhgef2;Arhgef2;Arhgef2	1	143.74			_S(ph)LPAGDALYLSFNPPQPSR_	1.443	1.443	NaN	NaN	4	1.0063	1.0063	NaN	NaN	1
Q60760;Q60760-2;Q5SUW3;Q60760-3	501;476;430;421	Grb10;Grb10	0.924918	105.9	0.883231	103.5	_M(ox)NILSS(ph)QSPLHPSTLNAVIHR_	1.4282	1.4282	NaN	NaN	3	0.81013	0.81013	NaN	NaN	1
D3Z0X5;Q6PDH0-2;D3Z4N0;Q6PDH0;E9PWB1;F6RUK9;F6RYD0	656;656;656;656;656;401;149	Phldb1;Phldb1;Phldb1;Phldb1;Phldb1;Phldb1	1	88.706	0.999997	70.26	_RPS(ph)RGLAGAIVVSGR_	1.4008	1.4008	NaN	NaN	2	1.3083	1.3083	NaN	NaN	2
Q9CWY4;D3Z684	3;3	Gemin7;Gemin7	0.968775	55.437	0.557422	34.302	_(ac)M(ox)QS(ph)PLTIPVPVPVLR_	1.3409	1.3409	NaN	NaN	1	0.93588	0.93588	NaN	NaN	1
Q9DBD5;Q9D4T3	13;13	Pelp1;Pelp1	0.994535	149.07	0.777652	121.56	_(ac)AAAVLSGASAGS(ph)PAGAPGGPGGLSAVGSGPR_	1.3297	1.3297	NaN	NaN	1	0.75887	0.75887	NaN	NaN	1
Q8BH78	167	Rtn4	0.5	120.14	0.5	120.14	_RGS(ph)GSVVVDLLYWR_	1.2962	1.2962	NaN	NaN	2	0.91626	0.91626	NaN	NaN	2
A1A5B6;E9PWX7;S4R2S6	214;195;32	Tbc1d25;Tbc1d25	0.640721	44.238	0.653975	80.238	_RSSLTT(ph)AALPFTQSILSQVGR_	1.2722	1.2722	NaN	NaN	1	1.3199	1.3199	NaN	NaN	1
Q8BX02;Q8BX02-2	532;532	Kank2	0.999351	54.994			_VLS(ph)PAECPQLRPPGAAVATTSLEGPQLSQESQR_	1.239	1.239	NaN	NaN	1	0.78473	0.78473	NaN	NaN	1
Q62318;Q62318-2	51;51	Trim28	0.961304	89.055	0.920997	41.483	_RPAASSAAAASAAASS(ph)PAGGGGEAQELLEHCGVCR_	1.2187	1.2187	NaN	NaN	2	0.84966	0.84966	NaN	NaN	1
Q6Y7W8;G3UYG6;G3UWR2;G3UZX7;E9Q2M5;G3UYR9	650;644;650;472;593;643	Gigyf2;Gigyf2;Gigyf2;Gigyf2;Gigyf2;Gigyf2	0.5	97.32	0.5	65.022	_AALS(ph)SQQQQQLALLLQQFQALK_	1.2128	1.2128	NaN	NaN	1	0.89546	0.89546	NaN	NaN	2
Q6Y7W8;G3UYG6;G3UWR2;G3UZX7;E9Q2M5;G3UYR9	651;645;651;473;594;644	Gigyf2;Gigyf2;Gigyf2;Gigyf2;Gigyf2;Gigyf2	0.5	97.32	0.5	65.022	_AALS(ph)SQQQQQLALLLQQFQALK_	1.2128	1.2128	NaN	NaN	1	0.89546	0.89546	NaN	NaN	2
P60335	173	Pcbp1	0.99994	303.7	0.998427	81.665	_QICLVMLETLSQS(ph)PQGR_	1.2058	1.2058	NaN	NaN	45	0.87966	0.87966	NaN	NaN	2
P63276	113	Rps17	0.969086	153.88	0.913601	123.29	_LLDFGS(ph)LSNLQVTQPTVGMNFK_	1.1926	1.1926	NaN	NaN	6	0.82339	0.82339	NaN	NaN	3
B2RQC6;G3UWN2;E9QAI5;B7ZN27	1900;1900;1837;1900	Cad;Cad;Cad;Cad	0.99774	58.168	0.891791	37.348	_QAS(ph)PQNLGSSGLLHPQMSPLLHSLVGQHILSVK_	1.1906	1.1906	NaN	NaN	2	0.86915	0.86915	NaN	NaN	1
A2AUD5;Q9CYZ2;Q3TAI4;Q8BKP1;Q3TUJ9	12;12;12;12;12	Tpd52l2;Tpd52l2;Tpd52l2;Tpd52l2;Tpd52l2	0.890097	46.464	0.88843	47.757	_(ac)MDSASQDINLNS(ph)PNKGVLSDFMTDVPVDPGVVHR_	1.1866	1.1866	NaN	NaN	1	0.772	0.772	NaN	NaN	1
P63276	115	Rps17	0.836211	105.61	0.499995	71.091	_LLDFGSLS(ph)NLQVTQPTVGMNFK_	1.1852	1.1852	NaN	NaN	2	0.84507	0.84507	NaN	NaN	2
B9EJ80	532	Pdzd8	0.999973	72.399	0.999997	72.227	_RTPTTLSIKPLGAIS(ph)PVLNR_	1.1838	1.1838	NaN	NaN	1	1.0135	1.0135	NaN	NaN	2
Q5F2E7-2;Q5F2E7	570;570	Nufip2	0.926348	98.812	0.745175	79.407	_RTS(ph)PQVLGHILKPGTTESGALSLDPSHIGDLQK_	1.1788	1.1788	NaN	NaN	2	0.86937	0.86937	NaN	NaN	1
Q8BH78	165	Rtn4	0.979028	120.14	0.983402	120.14	_RGS(ph)GSVVVDLLYWR_	1.1766	1.1766	NaN	NaN	2	0.94211	0.94211	NaN	NaN	2
F8WJE0;Q60710	634;603	Samhd1;Samhd1	1	93.776	0.999983	56.719	_DFTKPQDGDIIAPLIT(ph)PLKWNNK_	1.176	1.176	NaN	NaN	3	0.87088	0.87088	NaN	NaN	3
Q9JJ89	18	Ccdc86	1	107.56	0.999995	73.809	_RLEGLKPLS(ph)PENLPVPEVSR_	1.1743	1.1743	NaN	NaN	2	0.90942	0.90942	NaN	NaN	2
Q8C0J2	269	Atg16l1	0.999947	95.662	0.999976	76.341	_RLS(ph)QPAGGLLDSITNIFGR_	1.1715	1.1715	NaN	NaN	1	1.2978	1.2978	NaN	NaN	2
Q7TSV4	173	Pgm2	0.924946	55.011	0.95379	55.04	_LCAGIM(ox)ITAS(ph)HNPK_	1.1613	1.1613	NaN	NaN	4	0.8624	0.8624	NaN	NaN	5
Q9EST3;Q9EST3-2;A8Y5K6;Q5NBZ4	586;562;411;144	Eif4enif1;Eif4enif1;Eif4enif1	0.996166	93.269	0.863362	49.528	_IPS(ph)PIGFPSGPQQLLGDPFQGM(ox)R_	1.1588	1.1588	NaN	NaN	2	0.92791	0.92791	NaN	NaN	1
Q61510	404	Trim25	0.742519	50.986	0.605535	31.37	_KTPVAPGPPSHFS(ph)PNKLPTFGAPGQSLDSK_	1.1532	1.1532	NaN	NaN	1	0.75319	0.75319	NaN	NaN	1
P42227;P42227-3;B7ZC18	727;726;701	Stat3;Stat3	1	144.56	0.997108	53.278	_FICVTPTTCSNTIDLPMS(ph)PR_	1.152	1.152	NaN	NaN	7	1.0399	1.0399	NaN	NaN	3
F8VQD1;E9Q4Y5;D3Z1N4;Q8BSQ9;Q8BSQ9-2;E9Q7L2;D3Z1W6;E9Q7L3;D3YYF2;D3Z3R4;D6RI94;D6RIL0;D3Z1M8;D3YYG4	39;39;39;39;39;39;39;39;39;60;39;39;57;60	Pbrm1;Pbrm1;Pbrm1;Pbrm1;Pbrm1;Pbrm1;Pbrm1;Pbrm1;Pbrm1;Pbrm1;Pbrm1;Pbrm1;Pbrm1	0.998272	155.95	0.999441	128.05	_RLS(ph)NLPTVDPIAVCHELYNTIR_	1.1415	1.1415	NaN	NaN	2	0.94219	0.94219	NaN	NaN	2
Q58A65;Q58A65-2;Q58A65-6;F6SH61;Q58A65-5;Q58A65-4;E9PUD1;F8WH31;Q58A65-3;F6WNT4	217;217;52;53;217;74;74;74;74;74	Spag9;Spag9;Spag9;Spag9;Spag9	0.995143	109.05	0.966013	55.988	_ERPISLGIFPLPAGDGLLT(ph)PDTQK_	1.1384	1.1384	NaN	NaN	1	1.1827	1.1827	NaN	NaN	1
B1AZP2;B7ZNS2;B1AZP2-3	665;648;126	Dlgap4;Dlgap4	0.778892	55.128	0.5	76.82	_KLS(ph)SIGIQVDCIQPVPK_	1.1339	1.1339	NaN	NaN	1	1.1294	1.1294	NaN	NaN	2
P46938;P46938-2;G3UYV4;G3UY62;G3UYA6;G3UYW7	123;123;123;123;123;30	Yap1;Yap1;Yap1;Yap1;Yap1	0.979136	97.408	0.991042	103.07	_AHS(ph)SPASLQLGAVS(ph)PGTLTASGVVSGPAAAPAAQHLR_	1.1293	NaN	1.1293	NaN	2	0.86227	NaN	0.86227	NaN	1
Q8K1N2-2;Q8K1N2;D3Z069;F6QU68	981;928;973;244	Phldb2;Phldb2;Phldb2	0.688402	95.622	0.728955	113.17	_AHLPLGQS(ph)NSCGSVLPHSLATM(ox)TK_	1.127	1.127	NaN	NaN	1	1.0517	1.0517	NaN	NaN	2
A2AHC3	1069	Camsap1	0.5	30.083	0.837062	39.657	_IKAPVHFVEPLS(ph)PTGVPGHR_	1.1255	1.1255	NaN	NaN	1	1.055	1.055	NaN	NaN	1
P14602;P14602-2;P14602-3;D3YZ06	15;15;15;15	Hspb1;Hspb1	0.873235	88.768	0.499998	57.52	_SPS(ph)WEPFRDWYPAHSR_	1.1233	1.1233	NaN	NaN	1	1.2817	1.2817	NaN	NaN	1
Q6P5H2;Q6P5H2-2	1837;1793	Nes	0.847154	30.575			_APLVGS(ph)PVHLGPSQPLK_	1.1159	1.1159	NaN	NaN	1	0.94881	0.94881	NaN	NaN	1
P67871;G3UXG7	209;158	Csnk2b;Csnk2b	0.998896	94.671	0.999737	108.25	_IHPM(ox)AYQLQLQAASNFKS(ph)PVK_	1.1149	1.1149	NaN	NaN	6	1.0807	1.0807	NaN	NaN	6
Q3THE2;Q6ZWQ9;Q9CQ19;D3YV37;D3Z249	19;19;19;19;19	Myl12b;Myl12a;Myl9;Myl12a;Myl12a	0.985518	312.43	0.5	252.91	_AT(ph)SNVFAM(ox)FDQSQIQEFK_	1.1129	1.1129	NaN	NaN	3	1.053	1.053	NaN	NaN	17
Q3THE2;Q6ZWQ9;Q9CQ19;D3YV37;D3Z249	20;20;20;20;20	Myl12b;Myl12a;Myl9;Myl12a;Myl12a	0.974452	312.43	0.809204	252.91	_ATS(ph)NVFAM(ox)FDQSQIQEFK_	1.1129	1.1129	NaN	NaN	7	1.0896	1.0896	NaN	NaN	3
Q9QZN4	276	Fbxo6	0.72939	64.87	0.675523	60.272	_RAS(ph)DSNTHEGFFWQGLWQR_	1.1111	1.1111	NaN	NaN	1	1.1646	1.1646	NaN	NaN	1
E9QKI4;E9QKI5;Q9D1F4;F6R8S6	255;210;184;193	Akt1s1;Akt1s1;Akt1s1;Akt1s1	0.999999	181.67	1	188.13	_S(ph)LPVSVPVWAFK_	1.0699	1.0699	NaN	NaN	2	1.1179	1.1179	NaN	NaN	2
Q9QVP9;Q3UDE9;E9Q2A6	375;375;375	Ptk2b;Ptk2b;Ptk2b	1	115.06	0.999992	65.043	_RNS(ph)LPQIPTLNLEAR_	1.0673	1.0673	NaN	NaN	2	1.1004	1.1004	NaN	NaN	2
E9QL65;Q8CI04	663;655	Cog3;Cog3	1	255.2	1	107.9	_LNS(ph)NNALIEFLLEGTPEIR_	1.0641	1.0641	NaN	NaN	4	1.4909	1.4909	NaN	NaN	4
Q08639	30	Tfdp1			0.911256	44.564	_VFIDQNLSPGKGVVS(ph)LVAVHPSTVNTLGK_	1.0588	1.0588	NaN	NaN	1	0.99542	0.99542	NaN	NaN	1
Q80U35	458	Arhgef17	0.737627	270.74	0.831301	242.53	_SLS(ph)NPDIASETLTLLSFLR_	1.0578	1.0578	NaN	NaN	2	1.2004	1.2004	NaN	NaN	1
Q8BH78;Q8BHF5;Q99P72	98;98;98	Rtn4;Rtn4;Rtn4	0.717315	39.517	0.909285	52.823	_GPLPAAPPT(ph)APERQPSWER_	1.0564	1.0564	NaN	NaN	1	1.1508	1.1508	NaN	NaN	1
Q08639	23	Tfdp1	0.977436	101.04	0.885744	43.633	_VFIDQNLS(ph)PGKGVVSLVAVHPSTVNTLGK_	1.0551	1.0551	NaN	NaN	2	1.0524	1.0524	NaN	NaN	2
G5E8J4;Q62136	637;637	Ptpn21;Ptpn21	1	138.28	0.99942	61.444	_RNS(ph)IEIAGLTHGFEGLR_	1.0526	1.0526	NaN	NaN	4	1.1342	1.1342	NaN	NaN	2
Q8K1N2-2;Q8K1N2;D3Z069;F6QU68	983;930;975;246	Phldb2;Phldb2;Phldb2	0.910491	107.31	0.871464	105.06	_AHLPLGQSNS(ph)CGSVLPHSLATMTK_	1.05	1.05	NaN	NaN	1	1.0727	1.0727	NaN	NaN	2
Q8K1N2-2;Q8K1N2;D3Z069	510;510;555	Phldb2;Phldb2	1	139.52	1	208.34	_KGS(ph)LQDVDVAGFGNLGHSASFLAPR_	1.05	1.05	NaN	NaN	4	1.1217	1.1217	NaN	NaN	4
Q80U35	456	Arhgef17	0.983938	270.74	0.5	242.53	_S(ph)LSNPDIASETLTLLSFLR_	1.0433	1.0433	NaN	NaN	1	1.2075	1.2075	NaN	NaN	2
Q8BTM8;B7FAU9;B7FAV1	2152;2144;2088	Flna;Flna;Flna	0.999983	86.748	0.990612	42.813	_RAPS(ph)VANIGSHCDLSLK_	1.0415	1.0415	NaN	NaN	4	1.1546	1.1546	NaN	NaN	1
E9PW39;D3YVL0;P23249	1043;970;970	Mov10;Mov10;Mov10	0.646261	85.805	0.74372	63.165	_LDLQQGQDLLQGLSKLS(ph)PSTSGPR_	1.0386	1.0386	NaN	NaN	1	1.0208	1.0208	NaN	NaN	2
E9QB02;Q68FL6;F6W0G8	835;827;109	Mars;Mars;Mars	0.999987	137.38	0.999962	114.15	_GS(ph)PKPAAVEAVTAAGSQHIQTLTDEVTK_	1.0366	1.0366	NaN	NaN	4	1.0453	1.0453	NaN	NaN	3
Q9CY50	268	Ssr1	0.990674	104.81	0.994798	60.472	_VEMGTSSQNDVDMSWIPQETLNQINKAS(ph)PR_	1.0359	1.0359	NaN	NaN	9	0.87662	0.87662	NaN	NaN	2
Q61210-5;E9PUF7;Q61210;Q61210-2	964;961;905;904	Arhgef1;Arhgef1	0.985706	44.641	0.972598	79.489	_LRPLLSQLGGTLS(ph)PNLAAPER_	1.0324	1.0324	NaN	NaN	1	0.89391	0.89391	NaN	NaN	1
Q91Z96	908	Bmp2k	0.999958	110.4	0.998757	85.932	_S(ph)VDIFGSTPFQPFSVSASK_	1.0296	1.0296	NaN	NaN	2	0.99159	0.99159	NaN	NaN	2
Q7TSV4	171	Pgm2	0.965429	70.784	0.5	55.04	_LCAGIM(ox)IT(ph)ASHNPK_	1.0267	1.0267	NaN	NaN	5	0.83	0.83	NaN	NaN	4
P14602;P14602-2;P14602-3;D3YZ06	13;13;13;13	Hspb1;Hspb1	0.49999	54.764	0.499998	57.52	_S(ph)PSWEPFRDWYPAHSR_	1.0267	1.0267	NaN	NaN	1	1.2817	1.2817	NaN	NaN	1
Q02248;F7CRC6	675;134	Ctnnb1;Ctnnb1	0.999783	124.2	0.999231	64.394	_RLS(ph)VELTSSLFR_	1.0248	1.0248	NaN	NaN	2	1.1655	1.1655	NaN	NaN	4
E9PU87;F6S7W6;Q6P4S6;F6U6U5;F6U8X4;Q6P4S6-2	551;549;493;456;454;435	Sik3;Sik3;Sik3;Sik3;Sik3	1	148.2	1	89.859	_RAS(ph)DGGANIQLHAQQLLK_	1.0192	1.0192	NaN	NaN	3	1.07	1.07	NaN	NaN	2
Q569Z6;Q8BZN7	248;248	Thrap3;Thrap3	0.999838	50.806	0.994294	44.816	_ERS(ph)PALKSPLQSVVVR_	1.0161	1.0161	NaN	NaN	2	0.99684	0.99684	NaN	NaN	1
A6X8Z5	1092	Arhgap31	0.499999	136.39	0.499998	131.18	_HRPS(ph)SLNLDSATPIADLFR_	1.0161	1.0161	NaN	NaN	1	1.0671	1.0671	NaN	NaN	2
Q6NZM9;Q6NZM9-2	465;294	Hdac4	0.5	34.454			_T(ph)QSAPLPQNAQALQHLVIQQQHQQFLEK_	1.0155	1.0155	NaN	NaN	2	1.0015	1.0015	NaN	NaN	1
Q8C4Y3	557	Cobra1	0.714267	113.42	0.49999	143.4	_KPS(ph)PTQAAETPALDLPLPSVPAPATL_	1.0057	1.0057	NaN	NaN	2	0.91288	0.91288	NaN	NaN	1
Q923U0;Q8BZR6	170;93	Tom1l1;Tom1l1	0.582563	35.016	0.963404	35.32	_QEAGQIS(ph)PNRPTSVPTAPALSSIIAPK_	0.99714	0.99714	NaN	NaN	1	0.90255	0.90255	NaN	NaN	1
Q8R1A4;A2A9M5;Q8R1A4-2;E9PX48	452;452;452;452	Dock7;Dock7;Dock7	0.77862	84.499	0.779849	89.483	_TTS(ph)GDDACNLTSFRPATLTVANFFK_	0.99681	0.99681	NaN	NaN	1	1.153	1.153	NaN	NaN	1
O70472	1153	Tmem131	0.553219	39.188			_RLS(ph)FEASNPPFDVGRPFDLR_	0.99608	0.99608	NaN	NaN	1	1.0152	1.0152	NaN	NaN	1
A2CEK3;Q9D0F9	135;117	Pgm2;Pgm1	0.999948	162.61	0.865552	170.5	_AIGGIILTAS(ph)HNPGGPNGDFGIK_	0.99568	0.99568	NaN	NaN	3	0.91809	0.91809	NaN	NaN	2
Q8BZF8	122	Pgm5	0.994819	125.73	0.868638	80.859	_AAGGIILTAS(ph)HCPGGPGGEFGVK_	0.99241	0.99241	NaN	NaN	2	0.81641	0.81641	NaN	NaN	2
Q8C4Y3	559	Cobra1	0.913803	131.33	0.929997	143.4	_KPSPT(ph)QAAETPALDLPLPSVPAPATL_	0.98806	0.98806	NaN	NaN	1	0.91825	0.91825	NaN	NaN	2
E9Q9C3;Q9QZQ1;E9Q852;Q9QZQ1-2;E9PYX7	1114;1107;1092;1092;1107	Mllt4;Mllt4;Mllt4;Mllt4	1	82.449	1	111.01	_QGAIYHGLATLLNQPS(ph)PM(ox)M(ox)QR_	0.98214	0.98214	NaN	NaN	7	1.1228	1.1228	NaN	NaN	7
P46938;P46938-2;G3UYV4;G3UY62;G3UYA6	94;94;94;94;94	Yap1;Yap1;Yap1;Yap1	0.839468	61.962			_QAS(ph)TDAGTAGALTPQHVR_	0.98134	0.98134	NaN	NaN	1	1.083	1.083	NaN	NaN	1
P25799;P25799-5	940;576	Nfkb1	0.971001	144.48	0.92807	88.836	_KLS(ph)FTESLTGDSPLLSLNK_	0.96911	0.96911	NaN	NaN	2	1.2641	1.2641	NaN	NaN	2
Q8CIN4	141	Pak2	0.953051	126.86	0.927344	61.437	_YLS(ph)FTPPEKDGFPSGTPALNTK_	0.96771	0.96771	NaN	NaN	2	0.83154	0.83154	NaN	NaN	1
Q6P9Q6-2;Q6P9Q6;Q80YW9;Q80YW6;Q80YW7	310;310;310;310;310	Fkbp15;Fkbp15;Fkbp15;Fkbp15	0.72928	47.429	0.508811	37.348	_DSAAPS(ph)PIPASDSLSADPVVTPLPLPLKPGEPGLR_	0.96629	0.96629	NaN	NaN	1	0.85167	0.85167	NaN	NaN	1
B1AXD8	55	Akirin2	0.985652	49.972	0.999513	52.812	_CAPLSAPASAAASPAAATAAAAASAAAAS(ph)PQK_	0.96079	0.96079	NaN	NaN	2	1.0386	1.0386	NaN	NaN	2
Q8K1M6;Q8K1M6-2;E9PUD2;Q8K1M6-3;Q8K1M6-4	622;596;592;579;492	Dnm1l;Dnm1l			0.947959	38.78	_SKPIPIMPAS(ph)PQKGHAVNLLDVPVPVAR_	0.95994	0.95994	NaN	NaN	2	1.0944	1.0944	NaN	NaN	2
Q3UCQ1;Q3UCQ1-2	24;24	Foxk2	0.999999	82.486	0.998889	37.196	_(ac)AAAAALSGAGAPPAGGGAGGGGS(ph)PPGGWAVAR_	0.959	0.959	NaN	NaN	2	1.0554	1.0554	NaN	NaN	2
P67871;G3UXG7	205;154	Csnk2b;Csnk2b	0.556059	40.844	0.941412	54.768	_IHPM(ox)AYQLQLQAAS(ph)NFKSPVK_	0.95811	0.95811	NaN	NaN	1	1.027	1.027	NaN	NaN	1
Q6P5H2;Q6P5H2-2	1844;1800	Nes	0.738412	39.005	0.683931	33.842	_APLVGSPVHLGPS(ph)QPLK_	0.95789	0.95789	NaN	NaN	1	1.0311	1.0311	NaN	NaN	1
Q6A065;H7BX26	443;443	Cep170;Cep170	0.865904	94.203	0.971495	96.208	_QKS(ph)EEPSVSLPFLQTALLR_	0.95711	0.95711	NaN	NaN	2	0.92656	0.92656	NaN	NaN	1
Q6A065;H7BX26	829;829	Cep170;Cep170	0.983169	51.001	0.970972	77.871	_QGS(ph)FTIDKPSSNIPIELIPHINK_	0.95255	0.95255	NaN	NaN	1	1.017	1.017	NaN	NaN	1
A2CEK3;Q9D0F9	133;115	Pgm2;Pgm1	0.5	128.79	0.576668	170.5	_AIGGIILT(ph)ASHNPGGPNGDFGIK_	0.94852	0.94852	NaN	NaN	1	0.95111	0.95111	NaN	NaN	3
Q6PFF0;Q7TSH6	154;154	Scaf4;Scaf4	0.958708	61.186			_IEIIQPLLDMAAGTSNAAPVAENVTNNEGS(ph)PPPPVK_	0.94829	0.94829	NaN	NaN	2	0.91251	0.91251	NaN	NaN	1
Q3UQN2;F6RG68	532;533	Fcho2;Fcho2	0.996351	160.53	0.806153	135.62	_GPS(ph)PVSLGNQDTLPVAIALTESVNAYFK_	0.94778	0.94778	NaN	NaN	1	1.0452	1.0452	NaN	NaN	1
A6X8Z5	1093	Arhgap31	0.720816	140.46	0.499998	131.18	_HRPSS(ph)LNLDSATPIADLFR_	0.94479	0.94479	NaN	NaN	2	1.0671	1.0671	NaN	NaN	2
Q3UHJ0;Q3UHJ0-2	635;554	Aak1	0.999916	150.69	0.984015	91.889	_ILS(ph)DVTHSAVFGVPASK_	0.94146	0.94146	NaN	NaN	2	1.0905	1.0905	NaN	NaN	3
E9QMZ5;Q9QXS1-3;E9QN87;Q9QXS1;E9QPE8;Q9QXS1-2;E9QK43;Q9QXS1-8;Q9QXS1-7;Q9QXS1-6;E9QQ00;Q9QXS1-14;E9QL05;Q9QXS1-4;Q9QXS1-16;E9PY96;Q9QXS1-5;E9QLJ5;Q9QXS1-13;Q9QXS1-11;E9QKX4;Q9QXS1-12;Q9QXS1-9;E9Q153;Q9QXS1-10;Q9QXS1-15;E9Q3W4	4241;4241;4389;4389;4384;4384;4287;4287;4275;4270;4248;4248;4246;4246;4242;4241;4241;4232;4232;4224;4219;4219;4214;4209;4209;4147;4084	Plec;Plec;Plec;Plec;Plec;Plec;Plec;Plec;Plec;Plec;Plec;Plec	0.99891	90.385	0.999684	123.14	_AGTLSITEFADM(ox)LSGNAGGFRS(ph)R_	0.94026	0.94026	NaN	NaN	10	1.0404	1.0404	NaN	NaN	9
P61979-2;D3YWG1;P61979;H3BLL4;H3BK96	116;116;116;47;116	Gm7964;Hnrnpk;Hnrnpk;Hnrnpk	0.643871	48.693	0.795476	100.98	_IIPTLEEGLQLPS(ph)PTATSQLPLESDAVECLNYQHYK_	0.93874	0.93874	NaN	NaN	2	1.0079	1.0079	NaN	NaN	3
G5E896;Q3UJB9;Q3UJB9-2;D6RE33;F6ZJ27	727;727;727;667;308	Edc4;Edc4;Edc4;Edc4	0.72818	61.436	0.82003	85.982	_GPGQVSTAASALSLDLQEVEPLGLPQAS(ph)PSR_	0.93742	0.93742	NaN	NaN	1	1.1228	1.1228	NaN	NaN	3
G5E8A0;Q8CI95	200;194	Osbpl11;Osbpl11	0.947954	33.547			_RPS(ph)QNAMSFFNVGHSK_	0.9329	0.9329	NaN	NaN	1	0.88634	0.88634	NaN	NaN	1
P61979-2;D3YWG1;P61979;H3BLL4;H3BK96	118;118;118;49;118	Gm7964;Hnrnpk;Hnrnpk;Hnrnpk	0.548362	75.261	0.700309	53.033	_IIPTLEEGLQLPSPT(ph)ATSQLPLESDAVECLNYQHYK_	0.93199	0.93199	NaN	NaN	1	1.0063	1.0063	NaN	NaN	1
Q60I26;Q60I26-2;Q60I26-3	891;788;199	Als2cl	0.929374	44.863	0.905541	35.992	_YKLPM(ox)DDLLPLLIYVVS(ph)R_	0.93091	0.93091	NaN	NaN	2	1.0364	1.0364	NaN	NaN	1
P08030	15	Aprt	1	109.84	1	84.753	_S(ph)FPDFPIPGVLFR_	0.92577	0.92577	NaN	NaN	5	1.0352	1.0352	NaN	NaN	6
E9PU87;F6S7W6;Q6P4S6;F6U6U5	1022;972;964;867	Sik3;Sik3;Sik3;Sik3	1	93.226	1	99.663	_HQQVPHILQGLLS(ph)PR_	0.92304	0.92304	NaN	NaN	3	1.0433	1.0433	NaN	NaN	3
E9Q616	217	Ahnak	0.98907	119.38	0.910146	78.975	_LPSGSGPAS(ph)PTTGSAVDIR_	0.91962	0.91962	0.91119	NaN	2	1.0755	1.0755	NaN	NaN	1
Q8K1M6;Q8K1M6-2;E9PUD2;Q8K1M6-3;Q8K1M6-4	613;587;583;570;483	Dnm1l;Dnm1l			0.545264	50.426	_S(ph)KPIPIM(ox)PASPQKGHAVNLLDVPVPVAR_	0.9044	0.9044	NaN	NaN	2	1.1747	1.1747	NaN	NaN	1
G5E896;Q3UJB9;Q3UJB9-2;D6RE33;F6ZJ27	729;729;729;669;310	Edc4;Edc4;Edc4;Edc4	0.885496	163.74	0.499983	50.144	_GPGQVSTAASALSLDLQEVEPLGLPQASPS(ph)R_	0.90148	0.90148	NaN	NaN	1	1.0994	1.0994	NaN	NaN	1
P11157	20	Rrm2	1	174.01	1	162.79	_TPLATIADQQQLQLS(ph)PLKR_	0.90146	0.90146	NaN	NaN	4	0.98141	0.98141	NaN	NaN	4
Q8R0G9	37	Nup133	0.998052	131.33	0.835109	69.522	_GLS(ph)LGSAVNSPVLFSPAGR_	0.89139	0.89139	NaN	NaN	2	1.1602	1.1602	NaN	NaN	1
P14873	1391	Map1b	0.99984	89.954	0.978504	39.067	_VLS(ph)PLRS(ph)PPLLGSESPYEDFLSADSK_	0.88649	NaN	0.88649	NaN	1	0.92758	NaN	0.92758	NaN	1
P14873	1395	Map1b	0.999604	89.954	0.978504	39.067	_VLS(ph)PLRS(ph)PPLLGSESPYEDFLSADSK_	0.88649	NaN	0.88649	NaN	1	0.92758	NaN	0.92758	NaN	1
Q921Q7	198	Rin1	0.607882	54.096	0.999485	81.974	_ARS(ph)PQELDQGTGAALCFFNPLFPGDLGPTKR_	0.87835	0.87835	NaN	NaN	1	0.97972	0.97972	NaN	NaN	4
Q8BHL3	673	Tbc1d10b	0.999995	77.276	0.997532	48.655	_RAS(ph)AGPVPGAVVIAEGLHPSLPSPTGNSTPLGTSK_	0.87801	0.87801	NaN	NaN	3	0.99637	0.99637	NaN	NaN	3
E9Q0S6	1423	Tns1	0.746055	52.162	0.782721	36.576	_HPVGSHQVPGLHSSVVTTPGS(ph)PSLGR_	0.87315	0.87315	NaN	NaN	1	1.0776	1.0776	NaN	NaN	1
E9Q0S6	1451	Tns1	0.922413	68.96	0.848434	55.881	_HPGAHQGNLASSLHSNAVISPGS(ph)PSLGR_	0.87069	0.87069	NaN	NaN	2	1.0024	1.0024	NaN	NaN	2
G3X928;Q6NZC7	748;748	Sec23ip;Sec23ip	0.999991	99.747	0.985279	39.005	_KLS(ph)VGAYVSSVR_	0.86625	0.86625	NaN	NaN	2	1.0517	1.0517	NaN	NaN	1
Q91XC8	51	Dap	0.671559	76.208	0.533848	64.619	_DKDDQEWESTS(ph)PPKPTVFISGVIAR_	0.8646	0.8646	NaN	NaN	1	1.0428	1.0428	NaN	NaN	2
Q8CFD4	450	Snx8			0.883402	38.267	_LSCLFAGPHSVLTPPRS(ph)PQEDGVCPH_	0.86297	0.86297	NaN	NaN	1	1.0464	1.0464	NaN	NaN	1
Q8CJF7	1138	Ahctf1	0.944486	76.31	0.858286	101.73	_LLDLVVHPVPQPSQCLEFIQQS(ph)PTR_	0.85866	0.85866	NaN	NaN	2	0.97926	0.97926	NaN	NaN	2
Q7TNL7;Q91Z46;Q9DBB1;Q91Z46-2;G3UX16	393;369;328;315;196	Dusp9;Dusp7;Dusp6;Dusp7	0.906054	158.73	0.790347	89.365	_S(ph)NISPNFNFMGQLLDFER_	0.85706	0.85706	NaN	NaN	1	1.045	1.045	NaN	NaN	1
Q8K120;Q8K120-2	264;264	Nfatc4	0.499999	85.945	0.84671	80.412	_APEDSWLLLSAPGPVPASPRPAS(ph)PCGK_	0.84966	0.84966	NaN	NaN	1	1.0058	1.0058	NaN	NaN	1
Q9CQC5	108	Cdc42ep3	0.999722	122.77	0.999025	104.12	_NAIS(ph)LPTIGGSQALMLPLLSPVTFHSK_	0.84657	0.84657	NaN	NaN	4	1.1136	1.1136	NaN	NaN	4
P23949	416	Zfp36l2	1	131.42	1	122.04	_NQQQGLTGPAPPPAQPPAAPAPPS(ph)PPFGFQLPR_	0.8297	0.8297	NaN	NaN	4	0.89835	0.89835	NaN	NaN	3
Q9JLV1	390	Bag3	0.999951	108.77	0.994734	69.248	_VSSAPIPCPSPSPAPSAVPS(ph)PPKNVAAEQK_	0.80954	0.80954	NaN	NaN	2	0.97942	0.97942	NaN	NaN	1
D3Z576;Q8VHX6;D3YW87;Q8VHX6-2	753;753;753;753	Flnc;Flnc;Flnc	0.99997	97.45	0.999999	121.21	_HTIIVSWGGVNVPKS(ph)PFR_	0.80327	0.80327	NaN	NaN	3	1.2198	1.2198	NaN	NaN	2
Q7TNL7;Q91Z46;Q9DBB1;Q91Z46-2;G3UX16	396;372;331;318;199	Dusp9;Dusp7;Dusp6;Dusp7	0.968327	193.59	0.593759	33.794	_SNIS(ph)PNFNFMGQLLDFER_	0.80138	0.80138	NaN	NaN	1	1.2159	1.2159	NaN	NaN	1
Q921Q7	206	Rin1	0.67959	86.701	0.814955	76.55	_ARSPQELDQGT(ph)GAALCFFNPLFPGDLGPTK_	0.79456	0.79456	NaN	NaN	1	0.92115	0.92115	NaN	NaN	1
B2RY04	1788	Dock5	0.531861	38.379	0.547229	32.736	_LTPFHSPSPLQSTALS(ph)PPPLTPK_	0.78035	0.78035	NaN	NaN	1	1.1527	1.1527	NaN	NaN	2
Q9Z248;Q9Z248-2;Q9Z248-5;F8WGQ1;Q9Z248-3;Q9Z248-4;F7C1H2;F6V059	383;383;301;206;161;161;67;64	Aebp2;Aebp2;Aebp2;Aebp2	0.999163	72.184	0.999814	58.479	_S(ph)LPRPHDFFDAQTLDAIR_	0.76818	0.76818	NaN	NaN	2	1.1702	1.1702	NaN	NaN	2
P46061	444	Rangap1	0.972296	113.33	0.983711	90.388	_KILDPNSGEPAPVLSSPTPTDLSTFLSFPS(ph)PEK_	0.73876	0.73876	0.9893	NaN	1	1.0741	1.0741	NaN	NaN	2
Q8K2F8	192	Lsm14a	0.93251	96.793	0.832344	65.808	_S(ph)PTMEQAVQTASAHLPAPAPVGR_	0.7182	0.7182	0.89056	NaN	2	0.93605	0.93605	NaN	NaN	1
Q811L6;E9QPR4;E9PWX8;E9Q1M8;Q811L6-2;E9Q4Q9;E9Q6G0;F7AIF3	264;84;72;264;264;72;57;79	Mast4;Mast4;Mast4;Mast4;Mast4;Mast4;Mast4	0.996634	83.823	0.996583	57.106	_NFS(ph)PSASAHFSFAR_	0.71229	0.71229	NaN	NaN	1	1.3083	1.3083	NaN	NaN	1
E9PYB0;F7CVJ5	540;174	Ahnak2;Ahnak2	0.99932	76.294	0.917568	49.888	_VEADVAPPQVQGDLKT(ph)PDLSVQLPSADLELK_	0.7045	0.7045	NaN	NaN	2	1.1762	1.1762	NaN	NaN	2
E9PYB0;F7CVJ5;F7DBB3	503;137;134	Ahnak2;Ahnak2;Ahnak2	0.990061	47.75	0.995139	39.388	_MPS(ph)FGVSAPGKPSLEASLEVGAPK_	0.60842	0.60842	NaN	NaN	1	0.8995	0.8995	NaN	NaN	2
Q8CJ27;B1ARM8	626;626	Aspm;Aspm	1	43.184	0.99857	36.637	_S(ph)IVAVAQS(ph)HLT(ph)FIK_	0.022241	NaN	NaN	0.022241	1	0.9714	0.9714	NaN	NaN	1
Q64481;Q9EQW4	5;5	Cyp3a16;Cyp3a44	0.530869	30.652			_MNLFS(ph)ALSLDTLVLLAIILVLLY(ph)R_	39.031	NaN	39.031	NaN	2
CON__P12763	324		0.444673	82.482	0.733319	97.095	_HTFSGVASVESS(ph)SGEAFHVGK_						0.025867	0.025867	NaN	NaN	1	+
P55014;P55014-3;P55014-4;A2AQ50;A2AQ51;A2AQ52;P55014-2	4;4;4;4;4;4;4	Slc12a1;Slc12a1;Slc12a1;Slc12a1	0.868191	62.68			_(ac)M(ox)SVS(ph)IPSNSVPSSASR_	24.617	24.617	NaN	NaN	1
Q8BN82-2	105		0.992762	32.275			_VHHNHTIPGGY(ph)IAS(ph)R_	11.612	NaN	11.612	NaN	1
Q8BN82-2	102		0.965792	32.275			_VHHNHTIPGGY(ph)IAS(ph)R_	11.612	NaN	11.612	NaN	1
Q05722-2;Q9D0D2	18;18	Col9a1	0.933532	31.462			_(ac)AWAAWGRGVLGLSLM(ox)LS(ph)GLR_	11.276	11.276	NaN	NaN	1
Q3USB7	610	Plcl1	0.615013	33.301			_TQNY(ph)WEM(ox)CSFSETEASR_	9.4253	9.4253	NaN	NaN	1
Q68FH0;A2AS45;Q68FH0-2;A2AS44	106;106;106;106	Pkp4;Pkp4;Pkp4	0.990218	36.928			_VS(ph)DTIHPNNY(ph)LIR_	5.3187	NaN	5.3187	NaN	2
Q68FH0;A2AS45;Q68FH0-2;A2AS44	114;114;114;114	Pkp4;Pkp4;Pkp4	0.97275	36.928			_VS(ph)DTIHPNNY(ph)LIR_	5.3187	NaN	5.3187	NaN	2
Q99M54	207	Cdca3	0.950748	96.379			_VLGRS(ph)PLTILQDDNS(ph)PGTLTLR_	4.436	NaN	4.436	NaN	2
E9Q616;G5E8K8	42;42	Ahnak;Ahnak	1	149.53			_DDGVFVQEVMQNS(ph)PAAR_	3.3671	3.3671	NaN	NaN	4
E9PVX6	1100	Mki67	0.958424	52.541			_AQPLEDLTCFQELFIS(ph)PVPTNIIK_	3.0382	3.0382	NaN	NaN	1
E9Q616	3140	Ahnak	0.706666	74.89	0.497062	54.023	_FKMPFLSISS(ph)PK_	2.8814	2.8814	NaN	NaN	1
Q8BH74	46	Nup107	0.998509	116.43			_VLIQANQEDNFGTAT(ph)PR_	2.7558	2.7558	NaN	NaN	2
P45700;D3Z799	12;12	Man1a1;Man1a			0.808191	71.656	_PVGGLLPLFSS(ph)PGGGGLGSGLGGGLGGGR_						0.36503	0.36503	NaN	NaN	1
D3Z0X5;Q6PDH0-2;D3Z4N0;Q6PDH0;E9PWB1;F6RUK9	333;333;333;333;333;78	Phldb1;Phldb1;Phldb1;Phldb1;Phldb1	0.561545	110.44			_GLLT(ph)DSPAATVLAEAR_	2.6326	2.6326	NaN	NaN	1
D3Z0X5;Q6PDH0-2;D3Z4N0;Q6PDH0;E9PWB1;F6RUK9	339;339;339;339;339;84	Phldb1;Phldb1;Phldb1;Phldb1;Phldb1	0.881604	101.49			_GLLTDSPAAT(ph)VLAEAR_	2.5084	2.5084	NaN	NaN	1
E9Q616	4905	Ahnak	0.5	107.65			_VPDVDIS(ph)SPGINVEAPDIHM(ox)K_	2.3218	2.3218	NaN	NaN	3
E9Q616	4906	Ahnak	0.5	107.65			_VPDVDIS(ph)SPGINVEAPDIHM(ox)K_	2.3218	2.3218	NaN	NaN	3
P58871	1645	Tnks1bp1	0.584781	63.128			_VNLFPGLSPS(ph)ALK_	2.2894	2.2894	NaN	NaN	1
E9Q616	5325	Ahnak	0.99991	156.92			_GPSFNVAS(ph)PESDFGVSLK_	2.2332	2.2332	NaN	NaN	5
P99027	19	Rplp2			0.60909	102.29	_YVASYLLAALGGNSSPS(ph)AK_						0.44935	0.44935	NaN	NaN	1
P09405	403	Ncl	0.999999	105.32			_NLS(ph)FNITEDELKEVFEDAM(ox)EIR_	2.1161	2.1161	NaN	NaN	3
A2APB8	645	Tpx2	0.989649	80.236			_S(ph)LAENPSGSLVQEPFQLATER_	2.0935	2.0935	NaN	NaN	2
Q9WVK4	456	Ehd1	0.99916	82.349			_DKPTYDEIFYTLS(ph)PVNGK_	1.9976	1.9976	NaN	NaN	2
D3Z576;Q8VHX6;D3YW87;Q8VHX6-2	2603;2603;2570;2570	Flnc;Flnc;Flnc	0.838724	74.561			_LSGGHS(ph)LHETSTVLVETVTK_	1.9614	1.9614	NaN	NaN	2
O55135	239	Eif6	0.884344	51.089			_LNEAKPSTIATSMRDS(ph)LIDSLT_	1.9103	1.9103	NaN	NaN	1
Q80U72-3;Q80U72-2;Q80U72-4;Q80U72;F6RIN9	925;925;904;925;230	Scrib;Scrib			0.758344	30.223	_HDHAVSLLTAAS(ph)PTISLLLER_						0.55976	0.55976	NaN	NaN	1
Q8VEK3;G3XA10	58;58	Hnrnpu;Hnrnpu	1	127.73			_LQAALDNEAGGRPAMEPGNGS(ph)LDLGGDAAGR_	1.7545	1.7545	NaN	NaN	5
P63085	185	Mapk1	0.996348	90.385			_VADPDHDHTGFLTEY(ph)VATR_	1.6468	1.6468	NaN	NaN	2
Q8BMP6	126	Acbd3	0.497557	85.518	0.783719	30.249	_QVLLGPYNPDTS(ph)PEVGFFDVLGNDR_						0.6107	0.6107	NaN	NaN	1
Q8C156	75	Ncaph			0.58293	64.52	_VFDLQFS(ph)TDSIHLASPNR_						0.6146	0.6146	NaN	NaN	1
Q99JX3;A2ATI9;Q99JX3-2	417;397;349	Gorasp2;Gorasp2	0.752574	91.589			_ADASSLTVDVT(ph)SPASKVPTTVEDR_	1.6175	1.6175	NaN	NaN	1
P45700;D3Z799	11;11	Man1a1;Man1a	0.943318	92.565	0.475739	54.072	_PVGGLLPLFS(ph)SPGGGGLGSGLGGGLGGGR_	1.585	1.585	NaN	NaN	1
E9Q616	2259	Ahnak	1	66.137			_ADIDVS(ph)GPKVDIDVPDVNIEGPEGK_	1.5697	1.5697	NaN	NaN	1
Q9ESU7;P51912	520;518	Slc1a5;Slc1a5	1	161.68			_NEVS(ph)LNPLPLATEEGNPLLK_	1.5557	1.5557	NaN	NaN	2
E9QJY0;P18581-2;P18581	662;646;645	Slc7a2;Slc7a2	1	47.606			_NLS(ph)LPFILHEK_	1.4931	1.4931	NaN	NaN	1
CON__ENSEMBL:ENSBTAP00000016242;P05213;P68369;P05214;P68373	48;48;48;48;48	Tuba1b;Tuba1a;Tuba3a;Tuba1c	0.999668	120.33			_TIGGGDDS(ph)FNTFFSETGAGK_	1.4762	1.4762	NaN	NaN	1						+
P48678	629	Lmna	0.922401	35.091			_S(ph)VGGSGGGSFGDNLVTR_	1.4611	1.4611	NaN	NaN	1
P20152;A2AKJ2	83;83	Vim;Vim	0.999996	221.85			_LLQDS(ph)VDFSLADAINTEFK_	1.4451	1.4451	NaN	NaN	10
Q8BRF7;Q8BRF7-3;Q8BRF7-2	300;300;300	Scfd1	0.930046	67.416			_VNLEESTGVENS(ph)PAGARPK_	1.437	1.437	NaN	NaN	1
Q9R078;S4R2R1	108;108	Prkab1	1	121.21			_S(ph)QNNFVAILDLPEGEHQYK_	1.4193	1.4193	NaN	NaN	2
A2AFQ0;Q7TMY8;Q7TMY8-3;Q7TMY8-4;Q7TMY8-2	2596;2595;2595;2595;2595	Huwe1;Huwe1	0.947448	81.807	0.438383	76.78	_LLGPSAAADILQLSSS(ph)LPLQSR_	1.3701	1.3701	NaN	NaN	1
P23949;P23950	482;336	Zfp36l2;Zfp36l1	0.544349	59.68			_RLPIFSRLSIS(ph)DD_	1.3536	1.3536	NaN	NaN	1
A2ARP8;Q9QYR6-2;Q9QYR6	2046;2032;1808	Mtap1a;Map1a	0.546105	94.632			_NEPTTPS(ph)WLAEIPPWVPK_	1.3453	1.3453	NaN	NaN	1
Q9WTQ5;Q9WTQ5-2	467;362	Akap12	0.648516	34.202			_EVCVSGGDHTQLTDLS(ph)PEEK_	1.3322	1.3322	NaN	NaN	1
P61979-2;D3YWG1;P61979;H3BLL4;B2M1R6;D3Z5X4;P61979-3;H3BLP7	379;378;379;310;355;354;355;176	Gm7964;Hnrnpk;Hnrnpk;Hnrnpk;Gm7964;Hnrnpk	1	172.81			_GS(ph)YGDLGGPIITTQVTIPK_	1.3303	1.3303	NaN	NaN	2
P61979-2;D3YWG1;P61979;H3BLL4;H3BK96;B2M1R6;D3Z5X4;P61979-3;H3BLP7;H3BKD0	216;216;216;147;216;192;192;192;13;192	Gm7964;Hnrnpk;Hnrnpk;Hnrnpk;Hnrnpk;Gm7964;Hnrnpk;Hnrnpk	0.881608	73.951			_IILDLISES(ph)PIKGR_	1.3243	1.3243	NaN	NaN	1
Q8R310;Q8R310-2;F6S041;F6R793;D3Z1L1	46;15;66;79;30	Tmcc3;Tmcc3;Tmcc3;Tmcc3	0.919841	106.99			_RGGS(ph)DTNLNFDVPDGILDFHK_	1.3199	1.3199	NaN	NaN	1
E9PVX6	337	Mki67	1	125.73			_RHS(ph)VNLDEGESAQAVHK_	1.3072	1.3072	NaN	NaN	4
E9Q616	2887	Ahnak	1	65.149			_FS(ph)MPGFKGEGPEVDVNLPK_	1.2953	1.2953	NaN	NaN	1
Q8K1M3;P12367	97;96	Prkar2a;Prkar2a	0.969563	139.11			_RVS(ph)VCAETFNPDEEEEDNDPR_	1.2939	1.2939	NaN	NaN	4
P43276	18	Hist1h1b	1	124.4			_(ac)SETAPAETAAPAPVEKS(ph)PAK_	1.2931	1.2931	NaN	NaN	2
Q9CQ62	90	Decr1	0.999548	45.723			_AM(ox)TTFLSTLGAQCVIAS(ph)R_	1.289	1.289	NaN	NaN	1
Q3UQN2;F6RG68	487;488	Fcho2;Fcho2	0.988647	59.661			_LSGINEIPRPFS(ph)PPVT(ph)SNTSPPPTAPLAR_	1.2742	NaN	1.2742	NaN	1
Q62318;Q62318-2	30;30	Trim28	0.606975	37.93			_(ac)AASAAATAAASAATAASAASGSPGSGEGS(ph)AGGEK_	1.2728	1.2728	NaN	NaN	1
Q8BFW7;Q8BFW7-4	610;485	Lpp	0.843151	77.677			_VLTAKAS(ph)TDL_	1.2602	1.2602	NaN	NaN	1
Q3UD01	92	Atxn7l3b	0.999849	72.99			_LPLCSLPGDPGDGPQTELQRS(ph)PPEFQ_	1.257	1.257	NaN	NaN	2
F8WHT3;Q7TPM1;F7AYW2	226;226;154	Prrc2b;Prrc2b;Prrc2b	0.9432	81.346			_NIISAASLSAS(ph)PTELGSR_	1.2498	1.2498	NaN	NaN	1
Q9D0L7;D3Z5T2	43;43	Armc10;Armc10	0.998246	37.228			_S(ph)AEDLTDGSYDDILNAEQLKK_	1.2447	1.2447	NaN	NaN	1
E9Q616	1283	Ahnak	1	79.942			_ADLDVS(ph)GPKVDIDVPDVNIEGPDAK_	1.2417	1.2417	NaN	NaN	5
E9QKH0;Q80TV8;E9Q6L0	795;794;766	Clasp1;Clasp1;Clasp1	0.524808	56.817	0.460874	70.235	_VLSTS(ph)TDLEAAVADALK_	1.2385	1.2385	NaN	NaN	1
CON__ENSEMBL:ENSBTAP00000016242;P05213;P68368	340;340;340	Tuba1b;Tuba4a	1	87.676			_S(ph)IQFVDWCPTGFK_	1.2377	1.2377	NaN	NaN	1						+
Q8CHE4	1034	Phlpp1	0.953305	35.677			_LKAIPTT(ph)IMNCRR_	1.2363	1.2363	NaN	NaN	1
E9Q8Z8;E9Q8Z6;E9Q8Z5;P30999;G3X9V2;P30999-3;P30999-2	53;53;53;53;53;53;53	Ctnnd1;Ctnnd1;Ctnnd1;Ctnnd1;Ctnnd1	0.874724	56.121			_VRVSPQDANS(ph)LMANGTLTR_	1.234	1.234	NaN	NaN	1
Q9DBR7;Q9DBR7-2	445;445	Ppp1r12a	0.992715	71.872			_KTGS(ph)YGALAEISASK_	1.2291	1.2291	NaN	NaN	1
E9Q6R7	933	Utrn	1	244.71			_AAQAS(ph)LNALNDPIAVEQALQEK_	1.2289	1.2289	NaN	NaN	4
O35623	50	Bet1	0.997872	53.252			_SLS(ph)IEIGHEVK_	1.2276	1.2276	NaN	NaN	1
O08547;E9Q6R3	137;137	Sec22b;Sec22b	0.999964	138.66			_NLGS(ph)INTELQDVQR_	1.2267	1.2267	NaN	NaN	2
Q6P9Q6-2;Q6P9Q6;Q80YW9;Q80YW6;Q80YW7	346;346;346;346;346	Fkbp15;Fkbp15;Fkbp15;Fkbp15	0.564987	35.176			_SNSLS(ph)EQLTVNSNPDTVK_	1.2232	1.2232	NaN	NaN	1
Q61315;B2RUG9;Q61315-2;E9QLQ9;Q61315-3;Q61315-4;E9Q4H1	778;778;744;744;677;643;760	Apc;Apc;Apc;Apc	0.995456	39.223			_ALEAELDAQHLSETFDNIDNLS(ph)PK_	1.2229	1.2229	NaN	NaN	1
Q3TUQ5;O35691	381;380	Pnn;Pnn	0.999999	60.034			_QQDS(ph)QPEEVMDVLEMVESVK_	1.2222	1.2222	NaN	NaN	1
Q9QY06-2;E9PZW8;Q9QY06;E9PWZ6;E9QKV6;Q9QY06-3	1676;1661;1647;1661;1647;1647	Myo9b;Myo9b;Myo9b;Myo9b	0.999999	71.427			_RKS(ph)ELGAEPGHFGVCVDSLTSDK_	1.2215	1.2215	NaN	NaN	2
Q99P72;Q99P72-3	768;652	Rtn4	0.695211	44.726	0.495232	45.511	_LSAS(ph)PQEVGKPYLESFQPNLHITK_	1.2191	1.2191	NaN	NaN	1
E9Q8Z8;E9Q8Z6;E9Q8Z5;P30999;G3X9V2;P30999-3;P30999-2	47;47;47;47;47;47;47	Ctnnd1;Ctnnd1;Ctnnd1;Ctnnd1;Ctnnd1	0.961519	84.581			_VRVS(ph)PQDANSLM(ox)ANGTLTR_	1.2182	1.2182	NaN	NaN	3
Q9R0P5	3	Dstn	1	55.66			_(ac)AS(ph)GVQVADEVCR_	1.2169	1.2169	NaN	NaN	2
Q9DBR7;Q9DBR7-2	443;443	Ppp1r12a	0.554235	61.096			_KT(ph)GSYGALAEISASK_	1.2079	1.2079	NaN	NaN	1
Q5SSZ5	769	Tns3	0.999987	94.671			_KLS(ph)IGQYDNDAASQVTFSK_	1.2007	1.2007	NaN	NaN	3
D3Z3G6;Q63844;D3Z6D8	205;205;90	Mapk3;Mapk3;Mapk3	0.88775	51.495			_IADPEHDHTGFLTEY(ph)VATR_	1.2005	1.2005	NaN	NaN	1
Q8JZQ2	149	Afg3l2	0.999323	32.926			_MY(ph)FLWT(ph)ALFWGGVMIYFVFK_	1.1745	NaN	1.1745	NaN	1
Q8JZQ2	145	Afg3l2	0.999318	32.926			_MY(ph)FLWT(ph)ALFWGGVMIYFVFK_	1.1745	NaN	1.1745	NaN	1
Q62261	2336	Sptbn1	0.654432	59.814	0.199368	39.863	_AQTLPTSVVTIT(ph)SESSPGKR_	1.1738	1.1738	NaN	NaN	1
Q62261	2340	Sptbn1	0.744922	107.03	0.199368	39.863	_AQTLPTSVVTITSESS(ph)PGKR_	1.1728	1.1728	NaN	NaN	1
P54103;E9Q9H3;E9Q9H2;Q3TRX6	183;183;109;183	Dnajc2;Dnajc2;Dnajc2;Dnajc2	1	195.46			_DNFFQVFS(ph)PVFER_	1.1713	1.1713	NaN	NaN	1
Q6ZPF4;D3Z7A7	174;174	Fmnl3;Fmnl3	0.999498	51.301			_S(ph)IEDLQPPNALSAPFTNSLAR_	1.1676	1.1676	NaN	NaN	1
Q8CEC0;Q8CEC0-2;Q8CEC0-3	710;704;699	Nup88	0.946983	52.527			_VLS(ph)PQKPTITLSAYQR_	1.1667	1.1667	NaN	NaN	1
Q8R310;Q8R310-2;F6S041;F6R793;D3Z1L1	48;17;68;81;32	Tmcc3;Tmcc3;Tmcc3;Tmcc3	0.5	96.391			_RGGS(ph)DTNLNFDVPDGILDFHK_	1.1661	1.1661	NaN	NaN	1
E9PWE8	101	Dpysl3	0.990563	54.004			_EESREPAPES(ph)PKPAGVEIR_	1.1652	1.1652	NaN	NaN	1
P14873	1499	Map1b	0.971947	136.66			_KLGGDVSPT(ph)QIDVSQFGSFK_	1.1652	1.1652	NaN	NaN	2
Q8CHG7;E9QNQ4	592;590	Rapgef2;Rapgef2	0.635533	42.639	0.30286	39.276	_HIPAALPVSGTLSSSNPDLLQS(ph)HHR_	1.1639	1.1639	NaN	NaN	1
P48678;P48678-2;P48678-3	390;390;278	Lmna	0.999446	66.387			_LRLS(ph)PS(ph)PTSQR_	1.1636	NaN	1.1636	NaN	2
P48678;P48678-2;P48678-3	392;392;280	Lmna	0.978144	66.387			_LRLS(ph)PS(ph)PTSQR_	1.1636	NaN	1.1636	NaN	2
P60335	169	Pcbp1	0.511379	35.329			_QICLVMLET(ph)LSQSPQGR_	1.1633	1.1633	NaN	NaN	1
E9Q7G4;Q3UHR0	1696;1696	Bahcc1;Bahcc1	0.843456	36.483			_EPGLVLHPGSGVAVLGPSPS(ph)S(ph)VVK_	1.158	NaN	1.158	NaN	1
E9Q7G4;Q3UHR0	1697;1697	Bahcc1;Bahcc1	0.814537	36.483			_EPGLVLHPGSGVAVLGPSPS(ph)S(ph)VVK_	1.158	NaN	1.158	NaN	1
Q3UKG7;Q9R210;F6W7D6	390;331;190	Tfeb;Tfeb;Tfeb	0.602617	79.467	0.306415	56.017	_VHGLPTTS(ph)PSGVNMAELAQQVVK_	1.158	1.158	NaN	NaN	1
Q62523	144	Zyx	1	172.75			_VCS(ph)IDLEIDSLSSLLDDMTK_	1.1577	1.1577	NaN	NaN	2
B1AQZ2;P28741;Q3UI47;Q3TET1;B1AQZ5	713;689;686;682;173	Kif3a;Kif3a;Kif3a;Kif3a;Kif3a	0.998325	88.19			_S(ph)AKPETVIDSLLQ_	1.1557	1.1557	NaN	NaN	1
Q8BQB6	347	Fam154b	0.514359	33.024			_SSVPLDDVT(ph)MYSIQFT(ph)PK_	1.1553	NaN	1.1553	NaN	1
Q8BQB6	354	Fam154b	0.901366	33.024			_SSVPLDDVT(ph)MYSIQFT(ph)PK_	1.1553	NaN	1.1553	NaN	1
J3QNB1;Q6ZQ58	525;525	Larp1	0.949102	88.755			_GLSAS(ph)LPDLDSESWIEVK_	1.1539	1.1539	NaN	NaN	1
Q61191;B1AUX2	3;3	Hcfc1;Hcfc1	0.848828	77.222			_(ac)AS(ph)AVSPANLPAVLLQPR_	1.1538	1.1538	NaN	NaN	1
Q61990;Q61990-3	183;183	Pcbp2	0.577888	85.849			_GVTIPYRPKPS(ph)SSPVIFAGGQDR_	1.1521	1.1521	NaN	NaN	1
E9QAC6;Q8VED9	380;25	Pick1;Lgalsla	0.959079	80.813			_LDDGHLNNSLGS(ph)PVQADVYFPR_	1.15	1.15	NaN	NaN	2
F8VQC1;E9Q740	621;560	Srp72;Srp72	0.718686	38.357			_AVSS(ph)PPT(ph)SPRPGSAATISSSASNIVPPR_	1.1494	NaN	1.1494	NaN	1
F8VQC1;E9Q740	624;563	Srp72;Srp72	0.543249	38.357			_AVSS(ph)PPT(ph)SPRPGSAATISSSASNIVPPR_	1.1494	NaN	1.1494	NaN	1
E9Q616	5607	Ahnak	0.681537	85.224			_GHYEVTGS(ph)DDEAGKLQGSGVSLASK_	1.1494	1.1494	NaN	NaN	1
P35564	582	Canx	1	39.917			_AEEDEILNRS(ph)PR_	1.1492	1.1492	NaN	NaN	2
F6ZDS4;Q7M739	2223;2149	Tpr;Tpr	0.999942	62.377			_TDGFAEAIHS(ph)PQVAGVPR_	1.1444	1.1444	NaN	NaN	1
Q8BH78;Q8BHF5;Q99P72	16;16;16	Rtn4;Rtn4;Rtn4	0.999767	139.11			_(ac)MEDIDQSSLVSSSADS(ph)PPRPPPAFK_	1.1431	1.1431	NaN	NaN	6
Q9WTQ5;Q9WTQ5-2	1186;1081	Akap12	0.775541	54.703			_QSQVTEEEAAAAQT(ph)EGPSTPSSFPAQEEHR_	1.1424	1.1424	NaN	NaN	1
Q6GYP7-2;Q6GYP7;Q6GYP7-6;Q6GYP7-4	772;772;217;772	Ralgapa1	0.55102	43.206			_HFS(ph)QSEDTGNEVFGALHEEQPLPR_	1.1409	1.1409	NaN	NaN	1
Q62523	300	Zyx	0.641288	50.255			_MVPPDAPSSVSTGS(ph)PQPPSFTYAQQK_	1.1337	1.1337	NaN	NaN	1
E9Q616	5605	Ahnak	0.834641	88.394			_GHYEVT(ph)GSDDEAGKLQGSGVSLASK_	1.1303	1.1303	NaN	NaN	1
P14873	1497	Map1b	0.999066	171.78			_KLGGDVS(ph)PTQIDVSQFGSFK_	1.1296	1.1296	NaN	NaN	6
Q99PG2;Q99PG2-2	403;403	Ogfr	0.998043	226.75			_IALNLEGCALS(ph)PTSQEPR_	1.1272	1.1272	NaN	NaN	3
A2AHC3	1071	Camsap1	0.5	30.083			_IKAPVHFVEPLS(ph)PTGVPGHR_	1.1255	1.1255	NaN	NaN	1
H3BJS0;H3BKH2;E9Q3S2;H3BK48;Q8R311;E9PY90;H3BK44	540;531;529;520;514;507;496	Ctage5;Ctage5;Ctage5;Ctage5;Ctage5;Ctage5;Ctage5	0.900736	47.223			_AFLS(ph)PPTLLEGPLR_	1.1249	1.1249	NaN	NaN	1
P28667	22	Marcksl1	0.985069	44.953			_GDVTAEEAAGAS(ph)PAKANGQENGHVR_	1.1211	1.1211	NaN	NaN	1
Q6IR34-5;Q6IR34;Q6IR34-3;Q6IR34-2;F6SX81;A2AIV3	522;490;467;430;314;53	Gpsm1;Gpsm1;Gpsm1	0.866422	137.44			_APS(ph)SDEECFFDLLSK_	1.1171	1.1171	NaN	NaN	1
E9Q5L4;E9Q3Y7;Q5PR69;Q5PR69-2	867;867;783;783	C530008M17Rik;C530008M17Rik;Kiaa1211	1	113.33			_DLPSFLVPGLPS(ph)PQK_	1.1159	1.1159	NaN	NaN	2
Q9QY06-2;E9PZW8;Q9QY06;E9PWZ6;E9QKV6;Q9QY06-3	1204;1175;1175;1175;1175;1175	Myo9b;Myo9b;Myo9b;Myo9b	0.999997	89.507			_RAS(ph)LEIGESFPEGTK_	1.1145	1.1145	NaN	NaN	4
P58871	796	Tnks1bp1	0.999999	85.35			_HS(ph)LGQEVIGIGGSQDESEVPVR_	1.1139	1.1139	NaN	NaN	3
Q8K1N2-2;Q8K1N2;D3Z069	465;465;510	Phldb2;Phldb2	0.599079	56.339			_RLS(ph)AGTTVADVQK_	1.1129	1.1129	NaN	NaN	1
F7DBB3;Q3URZ6	1273;467	Ahnak2;Ahnak2	0.978594	43.454			_VHIQGS(ph)RGESQEVALPSR_	1.1107	1.1107	NaN	NaN	2
A2ASS6;E9Q8K5;E9Q8N1;A2ASS6-2	25738;23992;23992;17411	Ttn;Ttn;Ttn	0.978854	39.276			_PIYDGGS(ph)EILGY(ph)VVEICK_	1.1063	NaN	1.1063	NaN	1
A2ASS6;E9Q8K5;E9Q8N1;A2ASS6-2	25743;23997;23997;17416	Ttn;Ttn;Ttn	0.998045	39.276			_PIYDGGS(ph)EILGY(ph)VVEICK_	1.1063	NaN	1.1063	NaN	1
Q9WTQ5;Q9WTQ5-2	489;384	Akap12	0.978876	106.57			_HPEGIVSEVEM(ox)LSS(ph)QER_	1.1058	1.1058	NaN	NaN	7
P70271;Q5SWV3;A8Y5C3	121;121;62	Pdlim4;Pdlim4;Pdlim4	0.731781	56.514			_RSSVS(ph)GISLEDNR_	1.1033	1.1033	NaN	NaN	1
Q8BIZ6	18	Snip1	0.999927	59.227			_HRS(ph)GDALTTVVVK_	1.1028	1.1028	NaN	NaN	2
Q07113	2392	Igf2r	0.502061	64.522			_AEALS(ph)SLHGDDQDSEDEVLTVPEVK_	1.1016	1.1016	NaN	NaN	1
Q80U78;Q80U78-3;Q80U78-2	209;209;209	Pum1	0.992674	105.96			_RPGQSFHVNSEVNSVLS(ph)PR_	1.1006	1.1006	NaN	NaN	2
P99027	79	Rplp2	0.958322	55.587			_LASVPAGGAVAVSAAPGS(ph)AAPAAGSAPAAAEEK_	1.1	1.1	NaN	NaN	1
P70255;P70255-2;P70255-3;P70255-5	322;313;322;322	Nfic	0.499946	86.756			_NWTEDIEGGIS(ph)SPVKK_	1.0995	1.0995	NaN	NaN	1
P70255;P70255-2;P70255-3;P70255-5	323;314;323;323	Nfic	0.499946	86.756			_NWTEDIEGGIS(ph)SPVKK_	1.0995	1.0995	NaN	NaN	1
A2ARP8;Q9QYR6-2;Q9QYR6	1443;1429;1205	Mtap1a;Map1a	0.992573	50.425			_QLS(ph)PESLGTLQFGELSLGKEEK_	1.0961	1.0961	NaN	NaN	2
Q05860;Q05860-2;Q05860-3;E9Q7P6;Q05860-5;Q05860-6	842;842;744;744;616;262	Fmn1;Fmn1	0.750577	37.657			_KLTISLTQLS(ph)PSKDSK_	1.0957	1.0957	NaN	NaN	1
O35379;E9Q1I5	289;289	Abcc1;Abcc1	0.627034	143.57			_GS(ph)SQLDVNEEVEALIVK_	1.0941	1.0941	NaN	NaN	2
P70459	535	Erf	0.601058	72.583			_RVSS(ph)DLQHATAQLSLEHR_	1.0907	1.0907	NaN	NaN	2
E9Q616	5522	Ahnak	0.5	99.055			_AS(ph)LGSLEGEVEAEASSPK_	1.0902	1.0902	NaN	NaN	1
Q9D0V7	41	Ebag9	0.629983	41.422			_KLSGDQIT(ph)LPTTVDYSSVPK_	1.0864	1.0864	NaN	NaN	1
P61979-2;D3YWG1;P61979;H3BLL4;H3BK96;B2M1R6;D3Z5X4;P61979-3;H3BLP7;H3BKD0	214;214;214;145;214;190;190;190;11;190	Gm7964;Hnrnpk;Hnrnpk;Hnrnpk;Hnrnpk;Gm7964;Hnrnpk;Hnrnpk	0.940241	75.695			_IILDLIS(ph)ESPIKGR_	1.0846	1.0846	NaN	NaN	1
Q69ZZ9	606	Kiaa0754	0.720165	99.569			_RSS(ph)ESEVLSLHLLAGELR_	1.0842	1.0842	NaN	NaN	1
E9QK89;Q5PSV9	930;929	Mdc1;Mdc1	0.925966	57.147			_DLEGLASAPIITGSQADGGKGDPLS(ph)PGR_	1.0831	1.0831	NaN	NaN	1
Q9D0V7	36	Ebag9	0.999605	94.019			_KLS(ph)GDQITLPTTVDYSSVPK_	1.0817	1.0817	NaN	NaN	1
O35379;E9Q1I5	290;290	Abcc1;Abcc1	0.5	110.38			_GS(ph)SQLDVNEEVEALIVK_	1.08	1.08	NaN	NaN	1
A2A5V4;P55194	632;553	Sh3bp1;Sh3bp1	0.99811	97.691			_RLPAS(ph)PVISNMPAQVDQGVATEDR_	1.0793	1.0793	NaN	NaN	2
P23804;P23804-2	183;134	Mdm2	0.98302	146.2			_S(ph)LSFDPSLGLCELR_	1.0793	1.0793	NaN	NaN	1
Q9JK92	87	Hspb8	1	67.416			_FGVPAEGRS(ph)PPPFPGEPWK_	1.0791	1.0791	NaN	NaN	2
E9Q1W7	890	Tbck	0.999785	51.495			_IRPTGLLTVPS(ph)PQI_	1.0779	1.0779	NaN	NaN	1
Q4LDD4;Q4LDD4-2;Q4LDD4-3;F6XBJ8;E9PUB0	1437;1426;1178;794;712	Arap1;Arap1;Arap1	0.994107	32.181			_S(ph)VAAFTADPLSLLR_	1.0716	1.0716	NaN	NaN	1
D3Z0X5;Q6PDH0-2;D3Z4N0;Q6PDH0;E9PWB1;F6RUK9;F6RYD0	535;535;535;535;535;280;28	Phldb1;Phldb1;Phldb1;Phldb1;Phldb1;Phldb1	0.517583	40.197			_KGS(ph)FS(ph)GRLSPAYSLGSLTGASPR_	1.071	NaN	1.071	NaN	1
D3Z0X5;Q6PDH0-2;D3Z4N0;Q6PDH0;E9PWB1;F6RUK9;F6RYD0	537;537;537;537;537;282;30	Phldb1;Phldb1;Phldb1;Phldb1;Phldb1;Phldb1	0.517583	40.197			_KGS(ph)FS(ph)GRLSPAYSLGSLTGASPR_	1.071	NaN	1.071	NaN	1
J3QNB1;Q6ZQ58	138;138	Larp1	0.999977	63.302			_KGS(ph)KVGDFGDAVNWPTPGEIAHK_	1.067	1.067	NaN	NaN	2
Q6IR34-5;Q6IR34;Q6IR34-3;Q6IR34-2;F6SX81;A2AIV3	523;491;468;431;315;54	Gpsm1;Gpsm1;Gpsm1	0.603282	90.385			_APSS(ph)DEECFFDLLSK_	1.0647	1.0647	NaN	NaN	1
Q61937;Q5SQB5;Q5SQB0;Q9DAY9	4;4;4;4	Npm1;Npm1;Npm1;Npm1	0.946602	59.469			_(ac)M(ox)EDS(ph)M(ox)DM(ox)DM(ox)SPLRPQNYLFGCELK_	1.0646	1.0646	NaN	NaN	2
A2AH85;O08810;G3UZ34	670;669;660	Eftud2;Eftud2;Eftud2	0.9698	48.656			_VADPVVTFCETVVET(ph)S(ph)SLK_	1.0633	NaN	1.0633	NaN	1
A2AH85;O08810;G3UZ34	669;668;659	Eftud2;Eftud2;Eftud2	0.946018	48.656			_VADPVVTFCETVVET(ph)S(ph)SLK_	1.0633	NaN	1.0633	NaN	1
Q9Z2A0;F2Z3X6;Q3TRL2;F2Z400;F2Z3Z9	248;221;248;248;121	Pdpk1;Pdpk1;Pdpk1;Pdpk1;Pdpk1	0.856968	171.84			_ANSFVGT(ph)AQYVSPELLTEK_	1.0615	1.0615	NaN	NaN	1
Q6GYP7-2;Q6GYP7;Q6GYP7-6;Q6GYP7-4	859;859;304;859	Ralgapa1	0.681789	49.036			_RGS(ph)SPGSLEIPKDLPDILNK_	1.0587	1.0587	NaN	NaN	1
Q07113	2401	Igf2r	0.966016	55.587			_AEALSSLHGDDQDS(ph)EDEVLTVPEVK_	1.0586	1.0586	NaN	NaN	1
H3BL37;O08784	1227;1191	Tcof1;Tcof1	1	41.967			_KLS(ph)GDLEAGAPK_	1.0583	1.0583	NaN	NaN	1
D3YUJ3;E9Q226	352;276	Ccnyl1;Ccnyl1	0.994894	137.21			_SLS(ph)ADNFIGIQR_	1.0582	1.0582	NaN	NaN	2
P70227	934	Itpr3	0.792406	87.052			_KQS(ph)VFGASSLPAGVGVPEQLDR_	1.0572	1.0572	NaN	NaN	1
P26039	1263	Tln1	0.739005	69.071	0.464128	69.649	_LNEAAAGLNQAATELVQASRGT(ph)PQDLAR_	1.0568	1.0568	NaN	NaN	1
Q61687	1512	Atrx	0.892151	62.735			_LREVIEIEDAS(ph)PTKCPITTK_	1.0553	1.0553	NaN	NaN	1
E9Q983	260	Svil	0.979155	113.31			_ARYPS(ph)GSEIPVVEDEEKVDER_	1.0552	1.0552	NaN	NaN	2
Q61136	849	Prpf4b	0.993693	184.15			_LCDFGSASHVADNDITPY(ph)LVSR_	1.0551	1.0551	NaN	NaN	2
G5E896;Q3UJB9;Q3UJB9-2;D6RE33;F6ZJ27	733;733;733;673;314	Edc4;Edc4;Edc4;Edc4	0.926646	151.12	0.491779	64.707	_S(ph)PDVISSASTALSQDIPEIASEALSR_	1.0512	1.0512	NaN	NaN	1
Q3TZZ7;Q3TZZ7-2	682;195	Esyt2	0.996029	118.37			_EPTPSIAS(ph)DISLPIATQELR_	1.0504	1.0504	NaN	NaN	2
Q920R0;Q920R0-2	477;477	Als2	0.999667	87.062			_RLS(ph)LPGLLSQVS(ph)PR_	1.0503	NaN	1.0503	NaN	2
Q920R0;Q920R0-2	486;486	Als2	0.9942	87.062			_RLS(ph)LPGLLSQVS(ph)PR_	1.0503	NaN	1.0503	NaN	2
E9Q616	5535	Ahnak	0.5	90.968			_ASLGSLEGEVEAEAS(ph)SPKGK_	1.0484	1.0484	NaN	NaN	2
E9Q983;Q8K4L3;E9Q3Z5;Q8K4L2	556;960;846;960	Svil;Svil;Svil;Svil	0.999996	103.27			_RGS(ph)LELGNPSAAHLGDELKEVSTAK_	1.0483	1.0483	NaN	NaN	4
P54227;D3Z5N2;D3Z1Z8	25;25;25	Stmn1;Stmn1;Stmn1	1	173.37			_RAS(ph)GQAFELILS(ph)PR_	1.0469	1.0469	2.3514	NaN	2
Q02819;D3Z7D7;D3Z1N1	85;85;85	Nucb1;Nucb1;Nucb1	0.541875	66.152			_SGKLS(ph)QELDFVSHNVR_	1.0444	1.0444	NaN	NaN	1
P63037	335	Dnaja1	0.929867	34.221			_VNFPENGFLS(ph)PDKLSLLEK_	1.0431	1.0431	NaN	NaN	1
Q8K1N2-2;Q8K1N2;D3Z069	486;486;531	Phldb2;Phldb2	0.915357	76.152			_LQLS(ph)DEESVFEDALVCPDAR_	1.0424	1.0424	NaN	NaN	2
Q6P9Q6-2;Q6P9Q6	1093;1093	Fkbp15	0.740383	30.206			_RLSLT(ph)PDPEKGEPPALDPESQGGEAQPPECK_	1.0378	1.0378	NaN	NaN	1
Q7TSC1;G3UX48	454;399	Prrc2a;Prrc2a	0.845444	67.964			_RKQS(ph)SSEISLAVER_	1.0372	1.0372	NaN	NaN	1
E9Q616	5525	Ahnak	0.991504	174.04			_ASLGS(ph)LEGEVEAEASSPK_	1.0369	1.0369	1.253	NaN	2
P04184	13	Tk1	0.830085	70.26			_(ac)SYINLPTVLPSS(ph)PSK_	1.0365	1.0365	NaN	NaN	1
Q6P5H2;Q6P5H2-2	894;850	Nes	0.999993	92.773			_VSQVSLESLEKENVQS(ph)PR_	1.0363	1.0363	NaN	NaN	2
Q9CPQ3	15	Tomm22	1	90.193			_(ac)AAAVAAAGAGEPLS(ph)PEELLPK_	1.0328	1.0328	NaN	NaN	1
Q6Y7W8;G3UYG6;G3UWR2;G3UZX7;E9Q2M5;G3UZW5	383;377;383;205;326;44	Gigyf2;Gigyf2;Gigyf2;Gigyf2;Gigyf2;Gigyf2	0.566599	39.799			_AGAEASEEVPQTSLSSARPGT(ph)PSDHQPQEATQFER_	1.0326	1.0326	NaN	NaN	1
P50580;D3YVH7	2;2	Pa2g4;Pa2g4	0.998761	75.524			_(ac)S(ph)GEDEQQEQTIAEDLVVTK_	1.0321	1.0321	NaN	NaN	2
P23949;P23950	480;334	Zfp36l2;Zfp36l1	0.85005	41.967			_LPIFSRLS(ph)ISDD_	1.0321	1.0321	NaN	NaN	1
E9Q2H1;Q80TP3	2026;2020	Ubr5;Ubr5			0.333333	30.683	_RS(ph)DSM(ox)TFLGCIPPNPFEVPLAEAIPLADQPHLLQPNAR_	1.0311	1.0311	NaN	NaN	1
Q8K310	195	Matr3	0.999807	103.9			_RDSFDDRGPS(ph)LNPVLDYDHGSR_	1.0307	1.0307	NaN	NaN	1
Q9D1I2	14		0.967451	30.575			_LVQDT(ph)PFLTGQGR_	1.0266	1.0266	NaN	NaN	1
P15089	81	Cpa3	0.852105	31.614			_ESQTIQST(ph)LEQHK_	1.0247	1.0247	NaN	NaN	1
Q14AX6;Q14AX6-3;Q14AX6-2	382;382;382	Cdk12	0.921992	51.46			_HSS(ph)IS(ph)PVRLPLNSSLGAELSR_	1.0245	NaN	1.0245	NaN	1
Q14AX6;Q14AX6-3;Q14AX6-2	384;384;384	Cdk12	0.936441	51.46			_HSS(ph)IS(ph)PVRLPLNSSLGAELSR_	1.0245	NaN	1.0245	NaN	1
Q8K1J5	269		1	40.801			_EDGIDAVEVAADRPGS(ph)PR_	1.0233	1.0233	NaN	NaN	1
P83741-3;P83741-2;P83741;P83741-5;P83741-4;F7CZC4	2231;2222;1973;1791;1724;338	Wnk1;Wnk1	0.621194	58.073			_EGPVTS(ph)PPFRDSEQTVIPAVIPK_	1.022	1.022	NaN	NaN	1
Q8BTM8;B7FAU9;B7FAV1	2179;2171;2115	Flna;Flna;Flna	0.784995	100.85			_IPEISIQDMTAQVT(ph)SPSGK_	1.0185	1.0185	NaN	NaN	1
P27546;P27546-2;P27546-3;E9QPW8	254;254;254;254	Map4;Mtap4	0.814756	46.412			_ALETM(ox)AEQTTDVVHS(ph)PSTDTTPGPDTEAALAK_	1.0178	1.0178	NaN	NaN	1
P60904;G5E8T0;A2AUE1	10;10;10	Dnajc5;Dnajc5;Dnajc5	0.981162	153.19			_SLS(ph)TSGESLYHVLGLDK_	1.0177	1.0177	NaN	NaN	4
Q8BTM8;B7FAU9;B7FAV1;J3JS91	2327;2319;2263;267	Flna;Flna;Flna	0.84195	119.87			_FNEEHIPDSPFVVPVAS(ph)PSGDAR_	1.0172	1.0172	NaN	NaN	1
Q6A065;H7BX26;Q6A065-3	1499;1489;232	Cep170;Cep170	0.588948	35.106			_QLQVINAMIDPDGT(ph)LEALNNMGFPNAILPSPPKQK_	1.0163	1.0163	NaN	NaN	1
Q6P542;G3V012	107;12	Abcf1;Abcf1	1	137.72			_QLSVPAS(ph)DEEDEVPAPIPR_	1.0159	1.0159	NaN	NaN	3
Q6NZM9;Q6NZM9-2	463;292	Hdac4	0.5	34.454			_T(ph)QSAPLPQNAQALQHLVIQQQHQQFLEK_	1.0155	1.0155	NaN	NaN	2
Q6NZJ6;E9PVC5;E9Q9E1;Q6NZJ6-2;E9PVC6	1231;1225;1224;1217;1184	Eif4g1;Eif4g1;Eif4g1;Eif4g1	0.99713	70.345			_EATLPPVS(ph)PPKAALSVDEVEK_	1.0151	1.0151	NaN	NaN	4
Q64337;Q64337-2;D3YZJ1	28;28;28	Sqstm1;Sqstm1	0.593831	100.76			_RFSFCFS(ph)PEPEAEAQAAAGPGPCER_	1.0135	1.0135	NaN	NaN	2
P46938;P46938-2;G3UYV4;G3UY62;G3UYA6	46;46;46;46;46	Yap1;Yap1;Yap1;Yap1	0.998082	199.99			_GDS(ph)ETDLEALFNAVMNPK_	1.0133	1.0133	NaN	NaN	3
Q3UH59;Q5SV64;Q61879	1993;1987;1956	Myh10;Myh10;Myh10	0.997052	148.66			_RQLHIEGASLELS(ph)DDDTESK_	1.0114	1.0114	NaN	NaN	4
Q9CZ44-3;Q9CZ44;Q9CZ44-2;A2AT02	116;114;116;114	Nsfl1c;Nsfl1c	1	33.782			_KKS(ph)PNELVDDLFK_	1.0095	1.0095	NaN	NaN	1
Q9CZ44-3;Q9CZ44;Q9CZ44-2	178;176;178	Nsfl1c	1	102.73			_RRHS(ph)GQDVHVVLK_	1.0087	1.0087	NaN	NaN	9
Q9ET54;Q9ET54-6;Q9ET54-4;Q9ET54-5;Q9ET54-3;Q9ET54-2	901;901;512;163;173;676	Palld	1	145.44			_IAS(ph)DEEIQGTKDAVIQDLER_	1.008	1.008	NaN	NaN	4
O08715-4;O08715;O08715-6;O08715-3;O08715-5;O08715-2	88;55;55;88;55;55	Akap1	0.999782	90.729			_RLS(ph)EEACPGVLSVAPTVTQPPGREEQR_	1.0074	1.0074	NaN	NaN	5
Q4VAC9;Q4VAC9-2	502;472	Plekhg3	1	62.648			_HAGS(ph)AGALLDFGQPAHAQK_	1.0067	1.0067	NaN	NaN	2
Q8BH78;Q8BHF5;Q99P72	105;105;105	Rtn4;Rtn4;Rtn4	0.605395	48.177			_GPLPAAPPTAPERQPS(ph)WER_	1.0066	1.0066	NaN	NaN	1
Q5F2E7-2;Q5F2E7	630;630	Nufip2	0.634705	180.31			_DYEIENQNPLASPTNT(ph)LLGSAK_	1.0064	1.0064	NaN	NaN	1
Q8CFI0;Q8CFI0-3;E9PXB7;G3X9H8;Q8CFI0-2	477;457;449;328;328	Nedd4l;Nedd4l;Nedd4l	0.756106	115.63			_SLS(ph)SPTVTLSAPLEGAK_	1.0064	1.0064	NaN	NaN	1
P27546;P27546-2;P27546-3;E9QPW8	475;475;475;475	Map4;Mtap4	0.999985	82.302			_DMS(ph)PLPESEVTLGKDVVILPETK_	1.0058	1.0058	NaN	NaN	7
E9QMZ5;Q9QXS1-3	21;21	Plec	0.806673	110.38			_TSS(ph)EDNLYLAVLR_	1.0051	1.0051	NaN	NaN	1
Q3UQN2;Q3UQN2-3	394;394	Fcho2	0.550007	46.159			_VSIGNITLSPAVSRHS(ph)PVQMNR_	1.0049	1.0049	NaN	NaN	1
Q8K1N2-2;Q8K1N2;D3Z069	468;468;513	Phldb2;Phldb2	0.542532	61.097			_RLSAGT(ph)TVADVQK_	1.0034	1.0034	NaN	NaN	1
Q8R1Q8	207	Dync1li1	0.999995	79.393			_DFQEYVEPGEDFPAS(ph)PQRR_	1.003	1.003	NaN	NaN	2
P35550	132	Fbl	0.55199	35.64			_RVSIS(ph)EGDDKIEYR_	1.0029	1.0029	NaN	NaN	1
P83741-3;P83741-2;P83741;P83741-5;P83741-4;F7CZC4;F6U2S8	2265;2256;2007;1825;1758;372;28	Wnk1;Wnk1;Wnk1	0.333324	55.228			_KEKPELAEPS(ph)HLNGPSSDLEAAFLSR_	1.0016	1.0016	NaN	NaN	1
Q4KMM3;Q4KMM3-2	675;587	Oxr1	0.792165	42.976			_LQITT(ph)REDINSK_	1.0001	1.0001	NaN	NaN	1
Q8CH77;Q8CH77-2;Q8CH77-3;Q8CH77-4	657;657;657;263	Nav1	0.633538	55.437			_KTSLDVSNS(ph)VEPGFLAPGAR_	0.99903	0.99903	NaN	NaN	1
D3Z0X5;Q6PDH0-2;D3Z4N0;Q6PDH0;E9PWB1;F6RUK9	503;503;503;503;503;248	Phldb1;Phldb1;Phldb1;Phldb1;Phldb1	0.980007	83.106			_WAAHGTS(ph)PEDFSLTLGAR_	0.99809	0.99809	NaN	NaN	1
G5E896;Q3UJB9;Q3UJB9-2;D6RE33;F6ZJ27	741;741;741;681;322	Edc4;Edc4;Edc4;Edc4	0.601026	118.01			_TRSPDVISSAS(ph)TALSQDIPEIASEALSR_	0.99771	0.99771	NaN	NaN	1
Q9Z2A0;F2Z3X6;Q3TRL2;F2Z400;F2Z3Z9	244;217;244;244;117	Pdpk1;Pdpk1;Pdpk1;Pdpk1;Pdpk1	0.99815	153.1			_ANS(ph)FVGTAQYVSPELLTEK_	0.99709	0.99709	NaN	NaN	1
P55288	714	Cdh11	1	147.35			_PGLRPAPNS(ph)VDVDDFINTR_	0.99663	0.99663	NaN	NaN	2
Q5F2E7-2;Q5F2E7	626;626	Nufip2	0.999035	247.89			_DYEIENQNPLAS(ph)PTNTLLGSAK_	0.99637	0.99637	NaN	NaN	3
P46938;P46938-2;G3UYV4;G3UY62;G3UYA6;G3UYW7	148;148;148;148;148;55	Yap1;Yap1;Yap1;Yap1;Yap1	0.5	122.39			_QS(ph)SFEIPDDVPLPAGWEMAK_	0.99473	0.99473	NaN	NaN	4
P46938;P46938-2;G3UYV4;G3UY62;G3UYA6;G3UYW7	149;149;149;149;149;56	Yap1;Yap1;Yap1;Yap1;Yap1	0.5	122.39			_QS(ph)SFEIPDDVPLPAGWEMAK_	0.99473	0.99473	NaN	NaN	4
Q8BTI8;Q8BTI8-2;Q8BTI8-3	2404;2308;2404	Srrm2	0.913405	53.998			_M(ox)VQASSQSLLPPAQDRPRS(ph)PVPSAFSDQSR_	0.99437	0.99437	NaN	NaN	1
Q61191;F6SJS2	1516;82	Hcfc1;Hcfc1	0.99991	68.361			_AVTTVTQSTPVPGPSVPPPEELQVS(ph)PGPR_	0.9935	0.9935	NaN	NaN	3
P54227;D3Z5N2;D3Z1Z8	16;16;16	Stmn1;Stmn1;Stmn1	1	129.46	0.999364	42.317	_RAS(ph)GQAFELILS(ph)PR_	0.99027	0.99027	2.3514	NaN	6
E9Q616	4890	Ahnak	1	71.98			_FKAEAPLPS(ph)PKLEGEIK_	0.99026	0.99026	NaN	NaN	2
A2AE27;Q9DBT5	113;87	Ampd2;Ampd2	1	125.98			_QIS(ph)QDVKLEPDILLR_	0.98803	0.98803	NaN	NaN	4
E9Q3E2;Q8CC35;Q8CC35-2;Q8CC35-3	672;672;433;433	Synpo;Synpo	0.999993	60.062			_DRAS(ph)PAAAEEAVPEWASCLK_	0.98483	0.98483	NaN	NaN	3
P97434-2;P97434-5;P97434;F6RND9;P97434-4	364;364;364;350;326	Mprip;Mprip	0.961985	70.235			_DFASEAPTAPLSDACPLS(ph)PHRR_	0.98468	0.98468	NaN	NaN	1
Q3UZ39;E9Q9T1;Q3UZ39-2;G5E8E1	92;240;240;102	Lrrfip1;Lrrfip1;Lrrfip1	0.784383	84.41			_RGSGDTS(ph)ISMDTEASIR_	0.98439	0.98439	NaN	NaN	1
Q99P72	165	Rtn4	0.52587	128.29			_RGS(ph)GSVDETLFALPAASEPVIPSSAEK_	0.98291	0.98291	NaN	NaN	1
E9Q983;Q8K4L3;E9Q3Z5;Q8K4L2	614;1018;904;1018	Svil;Svil;Svil;Svil	0.602953	65.175			_KFSLKEFGET(ph)TSEQTEVAAR_	0.98276	0.98276	NaN	NaN	1
Q8BTM8;B7FAU9;F6Z2C0	1734;1726;17	Flna;Flna;Flna	0.998744	164.31			_FGGEHVPNS(ph)PFQVTALAGDQPTVQTPLR_	0.98182	0.98182	NaN	NaN	2
Q7TPE5	155	Slc7a6os	0.5	108.14			_KT(ph)SDPDVILCNSVELIR_	0.98148	0.98148	NaN	NaN	2
P58043	41	Sesn2	0.990518	57.366			_RGS(ph)RGPSAFIPVEEILR_	0.97884	0.97884	NaN	NaN	1
P14602;P14602-2;P14602-3;D3YZ06	86;74;52;86	Hspb1;Hspb1	0.863276	48.659			_QLS(ph)SGVSEIR_	0.97826	0.97826	NaN	NaN	1
P58871	1022	Tnks1bp1	0.691254	38.064			_DVGHLEEGASGGLLS(ph)PSTPHSR_	0.97803	0.97803	NaN	NaN	1
P46938;P46938-2;G3UYV4;G3UY62;G3UYA6	48;48;48;48;48	Yap1;Yap1;Yap1;Yap1	0.738015	70.452			_GDSET(ph)DLEALFNAVM(ox)NPK_	0.97509	0.97509	NaN	NaN	1
Q9ERG0;Q9ERG0-2	230;70	Lima1	0.549237	57.578			_RLSENNCS(ph)LDDWEIGAGHLSSSAFNSEK_	0.97421	0.97421	NaN	NaN	1
P42208;E9Q3V6	218;178	Sept2;Sept2	0.999919	88.071			_IYHLPDAES(ph)DEDEDFKEQTR_	0.96925	0.96925	NaN	NaN	2
P09411;S4R2M7	203;203	Pgk1	1	97.797			_ALES(ph)PERPFLAILGGAK_	0.96671	0.96671	NaN	NaN	4
Q6PGL7;Q6PGL7-2	747;747	Fam21	0.875676	45.237			_VDNARVS(ph)PEVGSADVASIAQK_	0.96537	0.96537	NaN	NaN	1
P27546;P27546-2;P27546-3;E9QPW8;F7CK47;E9PZ43;E9PWC0;P27546-4	667;667;667;667;1128;514;514;514	Map4;Mtap4;Mtap4;Mtap4;Mtap4	0.998853	43.823			_AAVGVTGNDITTPPNKEPPPS(ph)PEKK_	0.96486	0.96486	NaN	NaN	1
Q6ZWR6;Q6ZWR6-4	2193;2193	Syne1	0.777441	43.03			_VS(ph)LSIWDDVLSR_	0.96288	0.96288	NaN	NaN	1
Q9WTX2	18	Prkra	0.583051	31.883			_HRAEAPPLQREDS(ph)GTFSLGK_	0.96197	0.96197	NaN	NaN	1
P70227	939	Itpr3	0.671042	77.959	0.358017	35.015	_KQSVFGAS(ph)SLPAGVGVPEQLDR_	0.96192	0.96192	NaN	NaN	1
Q9WTQ5;Q9WTQ5-2	488;383	Akap12	0.844032	72.315			_HPEGIVSEVEM(ox)LS(ph)SQER_	0.96026	0.96026	NaN	NaN	1
Q8BTM8;B7FAU9;B7FAV1	2180;2172;2116	Flna;Flna;Flna	0.896739	115.96			_IPEISIQDMTAQVTS(ph)PSGK_	0.95855	0.95855	NaN	NaN	1
Q9QXS6;Q9QXS6-3	383;337	Dbn1	0.727107	57.147			_M(ox)APTPIPT(ph)RSPSDSSTASTPIAEQIER_	0.95593	0.95593	NaN	NaN	1
Q8VEK3;G3XA10	247;247	Hnrnpu;Hnrnpu	0.998151	86.035			_AKS(ph)PQPPVEEEDEHFDDTVVCLDTYNCDLHFK_	0.95248	0.95248	NaN	NaN	2
Q923A8;Q62073;A2AP92;A2AP93	439;412;439;412	Map3k7;Map3k7;Map3k7;Map3k7	0.929493	49.036			_RRS(ph)IQDLTVTGTEPGQVSSR_	0.95184	0.95184	NaN	NaN	1
Q9DBJ1	119	Pgam1	0.85557	46.159			_SY(ph)DVPPPPM(ox)EPDHPFYSNISK_	0.95124	0.95124	NaN	NaN	1
Q8VCE2	314	Gpn1	1	107.02			_GNAS(ph)PVLDPSDLILTR_	0.94964	0.94964	NaN	NaN	1
Q6P9Q6-2;Q6P9Q6	1091;1091	Fkbp15	0.843534	78.531			_RLS(ph)LTPDPEKGEPPALDPESQGGEAQPPECK_	0.94743	0.94743	NaN	NaN	2
G3X9X7;O54967;D3Z3U6;O54967-3;D3Z3U5;O54967-2	102;102;102;102;102;102	Tnk2;Tnk2;Tnk2;Tnk2	0.613303	57.829	0.437066	56.247	_KPS(ph)PTPGSLPGEGTLQSLTCLIGEK_	0.9472	0.9472	NaN	NaN	1
O35295	112	Purb	0.581911	120.57			_DSLGDFIEHYAQLGPS(ph)SPEQLAAGAEEGGGPR_	0.94583	0.94583	NaN	NaN	1
E9Q616	136	Ahnak	1	137.19			_LRS(ph)EDGVEGDLGETQSR_	0.94521	0.94521	NaN	NaN	4
P57776-3;F6ZFU0;P57776;Q80T06;Q91VK2;P57776-2;E9QN08;D3YZT9;D3YUQ9;D3YY68	541;433;162;162;157;138;162;181;162;71	Eef1d;Eef1d;Eef1d;Eef1d;Eef1d;Eef1d;Eef1d;Eef1d	0.974173	42.321			_GATPAEDDEDKDIDLFGS(ph)DEEEEDKEAAR_	0.94438	0.94438	NaN	NaN	3
B2RQC6;G3UWN2;E9QAI5;B7ZN27	1859;1859;1796;1859	Cad;Cad;Cad;Cad	1	44.457			_IHRAS(ph)DPGLPAEEPK_	0.9406	0.9406	NaN	NaN	1
Q3UW53	581	Fam129a	0.622061	125.23			_HNLFEDNMALPSESVSS(ph)LTDLK_	0.94018	0.94018	NaN	NaN	1
Q60823;F8WHG5;D3Z3N2;D3YXM7;D3Z490;D3YZJ5;D3Z0M3	56;56;56;56;56;56;56	Akt2;Akt2;Akt2;Akt2;Akt2;Akt2;Akt2	0.999933	45.363			_PEAPDQTLPPLNNFS(ph)VAECQLM(ox)K_	0.93667	0.93667	NaN	NaN	1
E9Q5C9	701	Nolc1	0.999998	116.73			_GGSISVQVNSVKFDS(ph)E_	0.93523	0.93523	NaN	NaN	1
P20152	325	Vim	0.97768	53.278			_QVQS(ph)LTCEVDALKGTNESLER_	0.93511	0.93511	NaN	NaN	1
Q7TPE5	156	Slc7a6os	0.971051	108.14			_KTS(ph)DPDVILCNSVELIR_	0.93441	0.93441	NaN	NaN	2
Q9QYC0;F8WGR0;F8WHZ9;E9Q1K3;Q9QYC0-2;F6V4G5	427;427;427;427;427;78	Add1;Add1;Add1;Add1;Add1	0.569302	34.558			_YSDVEVPASVTGHSFASDGDS(ph)GTCSPLRHSFQK_	0.93422	0.93422	NaN	NaN	1
G5E8L8	163	Map3k2	0.863667	75.97			_DRS(ph)SPPPGYIPDELHQIAR_	0.9332	0.9332	NaN	NaN	1
E9Q3E2;Q8CC35;Q8CC35-2;Q8CC35-3	258;258;19;19	Synpo;Synpo	0.9996	40.014			_VAS(ph)EEEEVPLVVYLK_	0.93055	0.93055	NaN	NaN	1
Q61191;B1AUX2	6;6	Hcfc1;Hcfc1	0.999194	60.657			_(ac)ASAVS(ph)PANLPAVLLQPR_	0.92609	0.92609	NaN	NaN	1
Q8BTI8;Q8BTI8-2;Q8BTI8-3	1278;1182;1278	Srrm2	0.799505	101.42			_ELSHS(ph)PPRENSFESSLEFK_	0.92588	0.92588	NaN	NaN	1
Q5SNZ0;Q5SNZ0-2;Q5SNZ0-3;F6R1B7	1677;1649;1594;630	Ccdc88a;Ccdc88a	0.812266	108.57			_AGS(ph)PGSEVVTLQQFLEESNK_	0.92342	0.92342	NaN	NaN	1
E9Q616	4372	Ahnak	1	33.313			_IS(ph)MPEVDLNLKGPK_	0.92207	0.92207	NaN	NaN	2
P27546;P27546-2;P27546-3;E9QPW8;F7CK47	617;617;617;617;18	Map4;Mtap4;Mtap4	0.999999	67.43			_AAEQM(ox)STLPIDAPS(ph)PLENLEQK_	0.92154	0.92154	NaN	NaN	1
Q80XU3	19	Nucks1	0.990442	118.51			_VVDYSQFQES(ph)DDADEDYGR_	0.92112	0.92112	NaN	NaN	1
Q3UW53	601	Fam129a	1	164.01			_RVS(ph)AILPGAPDNELPSNEVFQEPEEK_	0.92095	0.92095	NaN	NaN	1
E9QKH0;Q80TV8;E9Q6L0;E9QNY9;Q80TV8-2;J3QP81	598;598;598;598;598;598	Clasp1;Clasp1;Clasp1;Clasp1	0.49994	40.844			_S(ph)RSDIDVNAAASAK_	0.91941	0.91941	NaN	NaN	1
E9QKH0;Q80TV8;E9Q6L0;E9QNY9;Q80TV8-2;J3QP81	600;600;600;600;600;600	Clasp1;Clasp1;Clasp1;Clasp1	0.49994	40.844			_S(ph)RSDIDVNAAASAK_	0.91941	0.91941	NaN	NaN	1
E9Q616;G5E8K8	94;94	Ahnak;Ahnak	0.999867	66.12			_KGDRS(ph)PEPGQTWTHEVFSSR_	0.91799	0.91799	NaN	NaN	2
H3BL37;O08784;H3BIX0;Q05CS0	165;165;165;165	Tcof1;Tcof1;Tcof1;Tcof1	0.617524	72.474			_KSAEPLANT(ph)VLASETEEEGNAQALGPTAK_	0.91776	0.91776	NaN	NaN	1
E9Q616	5536	Ahnak	0.992771	100.77			_ASLGSLEGEVEAEASS(ph)PK_	0.91698	0.91698	1.253	NaN	1
Q80U72-3;Q80U72-2;Q80U72-4;Q80U72;F6RIN9;D3YU97	1364;1336;1343;1336;669;76	Scrib;Scrib;Scrib	0.713817	48.694			_AFAAVPTVHPPENSATQPPTPGPAASPEQLS(ph)FR_	0.91695	0.91695	NaN	NaN	1
Q9QY06-2;E9PZW8;Q9QY06;E9PWZ6;E9QKV6;Q9QY06-3	1247;1218;1218;1218;1218;1218	Myo9b;Myo9b;Myo9b;Myo9b	0.730692	44.258			_QAQVVGDPPGS(ph)PSPVQRPTTLALDSR_	0.91606	0.91606	NaN	NaN	1
Q02257	665	Jup	0.999904	52.495			_KRVS(ph)VELTNSLFK_	0.91545	0.91545	NaN	NaN	2
H3BL37;O08784;H3BIX0;Q05CS0	171;171;171;171	Tcof1;Tcof1;Tcof1;Tcof1	0.573389	91.583			_KSAEPLANTVLASET(ph)EEEGNAQALGPTAK_	0.90909	0.90909	NaN	NaN	1
Q3UPL0	526	Sec31a	0.869578	43.103			_VDGPDVALKDSDQVAQS(ph)DGEESPAAEEQLLGER_	0.90808	0.90808	NaN	NaN	1
Q7TSC1;G3UX48	808;753	Prrc2a;Prrc2a	0.49994	119.8	0.499832	99.891	_LAWVGDVFTTTPTDPRPLT(ph)SPLR_	0.90605	0.90605	NaN	NaN	1
Q7TSC1;G3UX48	807;752	Prrc2a;Prrc2a	0.49994	119.8	0.499832	99.891	_LAWVGDVFTTTPTDPRPLT(ph)SPLR_	0.90605	0.90605	NaN	NaN	1
Q3UPL0	531	Sec31a	0.521293	54.308			_VDGPDVALKDSDQVAQSDGEES(ph)PAAEEQLLGER_	0.90056	0.90056	NaN	NaN	1
Q99NH0;E9QKG6;E9Q804;Q99NH0-3	5;5;5;5	Ankrd17;Ankrd17;Ankrd17	0.828274	60.728			_AT(ph)VPAAAEGEGSPPAAAAVAAPPAAAAAEVGGGAR_	0.89961	0.89961	NaN	NaN	1
Q922B2	225	Dars	0.951363	40.319			_IIS(ph)AASEGGANVFTVSYFK_	0.89953	0.89953	NaN	NaN	1
Q9ERG0;Q9ERG0-2	225;65	Lima1	0.994518	121.91			_RLS(ph)ENNCSLDDWEIGAGHLSSSAFNSEK_	0.89891	0.89891	NaN	NaN	3
Q9Z1E4;D3Z0Q6	75;75	Gys1;Gys1	0.993478	30.489			_T(ph)QVELLEPPTPELKR_	0.89374	0.89374	NaN	NaN	1
Q8R554;H3BKW8	624;630	Otud7a;Otud7a	1	30.567			_LS(ph)LNILRAAM(ox)QGER_	0.89373	0.89373	NaN	NaN	1
Q8BTM8;B7FAU9;B7FAV1;J3JS91	2329;2321;2265;269	Flna;Flna;Flna	0.563343	78.429			_FNEEHIPDSPFVVPVASPS(ph)GDAR_	0.89126	0.89126	NaN	NaN	1
G5E8L8	164	Map3k2	0.499916	75.97			_DRS(ph)SPPPGYIPDELHQIAR_	0.88951	0.88951	NaN	NaN	1
Q3UZ39;E9Q9T1;Q3UZ39-2;G5E8E1	84;232;232;94	Lrrfip1;Lrrfip1;Lrrfip1	0.817125	247.64	0.428312	38.996	_NMPSLSAATLASLGGTSS(ph)R_	0.88842	0.88842	NaN	NaN	2
S4R189;Q3UPH7;S4R2A6	1481;1472;70	Arhgef40	0.954115	39.215			_QISLASETLDSSGDVS(ph)PGPR_	0.88609	0.88609	NaN	NaN	1
Q921I6	295	Sh3bp4	0.999064	58.345			_S(ph)CHDLDLLGQSPGWGQTQAVETNIVCK_	0.8859	0.8859	NaN	NaN	1
Q8K120;Q8K120-2	289;289	Nfatc4	1	105.89			_RGS(ph)LGEEGPEPPPPPPLPLVR_	0.88246	0.88246	NaN	NaN	2
Q99NH0;E9QKG6;E9Q804;Q99NH0-3	15;15;15;15	Ankrd17;Ankrd17;Ankrd17	0.959396	104.83			_ATVPAAAEGEGS(ph)PPAAAAVAAPPAAAAAEVGGGAR_	0.88072	0.88072	NaN	NaN	1
Q9CW46;Q9CW46-2	14;14	Raver1	0.90946	33.166			_(ac)AADVSVTHRPPLS(ph)PEAEAEAETPETVDR_	0.87898	0.87898	NaN	NaN	1
P58871	568	Tnks1bp1	1	151.42			_S(ph)PALLPSTVEGPPGAPLLQAK_	0.87677	0.87677	NaN	NaN	3
P27546;P27546-2;P27546-3;E9QPW8	517;517;517;517	Map4;Mtap4	0.840033	83.879			_VAEFNNVTPLSEEEVTSVKDM(ox)S(ph)PSAETEAPLAK_	0.87667	0.87667	NaN	NaN	1
Q3UZ39;E9Q9T1;Q3UZ39-2;G5E8E1	88;236;236;98	Lrrfip1;Lrrfip1;Lrrfip1	0.991533	84.41			_RGS(ph)GDTSISMDTEASIR_	0.87632	0.87632	NaN	NaN	10
Q569Z6;Q8BZN7	572;572	Thrap3;Thrap3	1	100.43			_M(ox)DS(ph)FDEDLARPSGLLAQER_	0.87038	0.87038	NaN	NaN	1
Q8R349	560	Cdc16	1	39.005			_NIIS(ph)PPWDFRDFEVEK_	0.86946	0.86946	NaN	NaN	1
P58871	527	Tnks1bp1	0.524968	32.072			_GEGVS(ph)QVGPGTPPAPES(ph)PRKPISGVQGNDPGISLPQR_	0.86773	NaN	0.86773	NaN	1
Q8BP27;Q8BP27-2;Q8BP27-3	67;51;67	Sfr1	0.91599	63.128			_ENPPS(ph)PPT(ph)SPAAPQPR_	0.86475	NaN	0.86475	NaN	1
Q8BP27;Q8BP27-2;Q8BP27-3	71;55;71	Sfr1	0.542005	63.128			_ENPPS(ph)PPT(ph)SPAAPQPR_	0.86475	NaN	0.86475	NaN	1
Q8BP27;Q8BP27-2;Q8BP27-3	70;54;70	Sfr1	0.542005	63.128			_ENPPS(ph)PPT(ph)SPAAPQPR_	0.86475	NaN	0.86475	NaN	1
P62908	221	Rps3	0.773236	92.034			_KPLPDHVSIVEPKDEILPTT(ph)PISEQK_	0.86455	0.86455	NaN	NaN	1
Q8BTI8;Q8BTI8-2;Q8BTI8-3	1276;1180;1276	Srrm2	0.906089	76.704			_ELS(ph)HSPPRENSFESSLEFK_	0.86155	0.86155	NaN	NaN	1
A6X8Z5	272	Arhgap31	0.999994	74.525			_RENS(ph)LPEIVPPPFHTVLELPDNK_	0.86147	0.86147	NaN	NaN	1
L7N223	31		0.638582	40.844			_RLHLQKM(ox)LT(ph)EVGLS(ph)VDYWLPK_	0.85882	NaN	0.85882	NaN	1
L7N223	26		0.766441	40.844			_RLHLQKM(ox)LT(ph)EVGLS(ph)VDYWLPK_	0.85882	NaN	0.85882	NaN	1
P35550	130	Fbl	0.786406	58.83			_RVS(ph)ISEGDDKIEYR_	0.85702	0.85702	NaN	NaN	1
Q56A08	6	Gpkow	0.985379	88.071			_(ac)AGRES(ph)PPPSAPSMAPISFGFTR_	0.85376	0.85376	NaN	NaN	2
Q9Z1D1	41	Eif3g	0.896887	116.98	0.333333	101.04	_GIPLPTGDT(ph)SPEPELLPGDPLPPPK_	0.85369	0.85369	NaN	NaN	1
Q58A65;Q58A65-2;Q58A65-6;F6SH61	185;185;20;21	Spag9;Spag9	0.565443	41.86			_LHQLSGS(ph)DQLEATAHSR_	0.85324	0.85324	NaN	NaN	1
F6SZ47	345	Braf	0.69546	83.059			_S(ph)SSAPNVHINTIEPVNIDDLIR_	0.85152	0.85152	NaN	NaN	1
P28667	104	Marcksl1	1	115.57			_LSGLS(ph)FKR_	0.85065	0.85065	NaN	NaN	2
P52479-2;P52479	206;205	Usp10	0.545845	120.11			_T(ph)CDSPQNPVDFISGPVPDSPFPR_	0.84926	0.84926	NaN	NaN	1
Q8K120;Q8K120-2	259;259	Nfatc4	0.891863	85.945			_APEDSWLLLSAPGPVPAS(ph)PRPASPCGK_	0.84652	0.84652	NaN	NaN	1
Q3UMF0;B1AZ14;Q3UMF0-2;B1AZ15;Q3UMF0-4;Q3UMF0-3	1215;1183;1183;1182;1145;1144	Cobll1;Cobll1;Cobll1	0.83529	76.158			_QSS(ph)LTFQSSDPEHVR_	0.8457	0.8457	NaN	NaN	1
E9Q616	5393	Ahnak	1	32.121			_LAGNLHFS(ph)GPKIEGDVK_	0.84268	0.84268	NaN	NaN	2
Q811L6;E9QPR4;E9PWX8	1465;1288;1273	Mast4;Mast4;Mast4	0.946755	32.624			_KHS(ph)LEVTQEEVQR_	0.83055	0.83055	NaN	NaN	1
H9KV00;Q9QX47;Q9QX47-3;H9KV15;H9KV01;Q9QX47-4;Q9QX47-2	1723;1723;1683;1723;1723;1683;1723	Son;Son;Son;Son	0.997838	33.548			_DVEDSLPIKESAQAVAVALS(ph)PK_	0.82744	0.82744	NaN	NaN	1
Q6PFF0;Q7TSH6	149;149	Scaf4;Scaf4	0.682758	48.672			_IEIIQPLLDMAAGTSNAAPVAENVT(ph)NNEGSPPPPVK_	0.82356	0.82356	NaN	NaN	1
P26645	163	Marcks	0.999995	92.611			_LSGFS(ph)FKK_	0.82049	0.82049	NaN	NaN	2
E9Q784	265	Zc3h13	1	40.844			_GPRT(ph)PS(ph)PPPPILEDIILGK_	0.82046	NaN	0.82046	NaN	1
E9Q784	263	Zc3h13	1	40.844			_GPRT(ph)PS(ph)PPPPILEDIILGK_	0.82046	NaN	0.82046	NaN	1
Q3UIA2;E9QAJ9	575;575	Arhgap17;Arhgap17	0.71391	45.269			_ADSSSGGGPVFSSTGILEQGLSPGDSS(ph)PPKPK_	0.81934	0.81934	NaN	NaN	1
P52479-2;P52479	209;208	Usp10	0.806993	61.345			_TCDS(ph)PQNPVDFISGPVPDSPFPR_	0.81429	0.81429	NaN	NaN	1
F6YZ95	97	Ppfibp1	0.753529	41.672			_S(ph)ASAPTLAETEKETAEHLNLAGTSR_	0.81075	0.81075	NaN	NaN	1
F2Z4A3	4274	Fat1	0.818081	39.153			_NNLDRNS(ph)FEGSAIPEHPEFSTFNPESM(ox)HGHR_	0.80642	0.80642	NaN	NaN	1
O54724	20	Ptrf	0.575823	78.786			_(ac)MEDVTLHIVERPYSGFPDAS(ph)SEGPEPTQGEAR_	0.79689	0.79689	NaN	NaN	1
Q60598;Q921L6	405;368	Cttn;Cttn	0.956374	42.462			_KQT(ph)PPAS(ph)PSPQPIEDRPPS(ph)SPIYEDAAPFK_	0.79627	NaN	NaN	0.79627	1
Q60598;Q921L6	401;364	Cttn;Cttn	0.991706	42.462			_KQT(ph)PPAS(ph)PSPQPIEDRPPS(ph)SPIYEDAAPFK_	0.79627	NaN	NaN	0.79627	1
F6YZ95	99	Ppfibp1	0.831539	68.444			_SAS(ph)APTLAETEKETAEHLNLAGTSR_	0.78977	0.78977	NaN	NaN	1
B2RRI2;Q689Z5-2;Q689Z5	792;792;791	Sbno1;Sbno1	0.929359	55.128			_S(ph)IDPDSIQSALLASGLGSK_	0.78647	0.78647	NaN	NaN	1
E9Q616	211	Ahnak	0.7776	78.272			_LPS(ph)GSGPAS(ph)PTTGSAVDIR_	0.78059	0.78059	0.91119	NaN	1
F8WHQ1;Q62393;D3Z7X7;Q62393-3;E9PUA7;Q62393-2;D3Z125;D3Z637	195;172;182;147;142;133;130;110	Tpd52;Tpd52;Tpd52;Tpd52;Tpd52;Tpd52	0.984203	73.887			_NSPT(ph)FKSFEEKVENLK_	0.78016	0.78016	NaN	NaN	2
E9QN63;Q9QWY8;H3BJY2;Q9QWY8-3;Q9QWY8-4;H3BL41;E9QMJ1;E9QMI7;Q9QWY8-2;H3BKE6;H3BKD4	1059;1059;1056;1047;1044;1036;1024;1002;1002;999;987	Asap1;Asap1;Asap1;Asap1;Asap1;Asap1;Asap1;Asap1	0.997903	78.645			_QAS(ph)EDSNDLTPTLPETPVPLPR_	0.77346	0.77346	NaN	NaN	2
Q80X90	2478	Flnb	0.999951	169.41			_LVS(ph)PGSANETSSILVESVTR_	0.76664	0.76664	NaN	NaN	2
E9Q616	213	Ahnak	0.814552	94.201			_LPSGS(ph)GPASPTTGSAVDIR_	0.74293	0.74293	1.0062	NaN	1
A6X8Z5	765	Arhgap31	0.997729	72.033			_NLS(ph)PPLTPAPPPPTPLEEEPEVLLSK_	0.74063	0.74063	NaN	NaN	2
Q924A2;E9QP01;Q924A2-2	2280;1374;1374	Cic;Cic	0.628362	44.632			_FAELPEFRPEEVLPSPTLQS(ph)LATSPR_	0.73887	0.73887	NaN	NaN	1
D3YU59;D3YU22;Q3UH68;Q3UH68-2;Q3UH68-3	719;707;719;563;563	Limch1;Limch1;Limch1	0.999827	58.564			_VAKPKS(ph)PEPEATLTFPFLDK_	0.72656	0.72656	NaN	NaN	1
Q62318	489	Trim28	0.850307	46.159			_VS(ph)LERLDLDLTSDSQPPVFK_	0.40174	0.40174	NaN	NaN	1
Q80XJ3	2370	Ttc28	0.999848	61.435			_DVLSLLNLS(ph)PR_	0.37531	0.37531	NaN	NaN	1
E9PVY0;Q3UU96;D3YYN8;H7BX44;Q3UU96-2	191;191;191;191;87	Cdc42bpa;Cdc42bpa;Cdc42bpa;Cdc42bpa	0.999938	45.704			_FYLAEM(ox)VIAIDS(ph)VHQLHY(ph)VHR_	0.17624	NaN	0.17624	NaN	1
E9PVY0;Q3UU96;D3YYN8;H7BX44;Q3UU96-2	197;197;197;197;93	Cdc42bpa;Cdc42bpa;Cdc42bpa;Cdc42bpa	0.999973	45.704			_FYLAEM(ox)VIAIDS(ph)VHQLHY(ph)VHR_	0.17624	NaN	0.17624	NaN	1
Q9DAK9	118	Phpt1	0.983374	37.999			_IKAKY(ph)PDYEVT(ph)WADDGY_	0.1341	NaN	0.1341	NaN	1
Q9DAK9	112	Phpt1	0.810303	37.999			_IKAKY(ph)PDYEVT(ph)WADDGY_	0.1341	NaN	0.1341	NaN	1
CON__P12763	325		0.769404	38.349			_HTFSGVAS(ph)VESSS(ph)GEAFHVGK_	0.12662	NaN	0.12662	NaN	1						+
Q9QY80;B9EHK9	177;144	Ptpla;Ptpla	0.52982	31.115			_Y(ph)S(ph)FYTFSLLDHLPHFIKWAR_	0.11505	NaN	0.11505	NaN	1
Q9QY80;B9EHK9	176;143	Ptpla;Ptpla	0.504463	31.115			_Y(ph)S(ph)FYTFSLLDHLPHFIKWAR_	0.11505	NaN	0.11505	NaN	1
Q05738	29	Sry	1	41.672			_HKLAQQNPS(ph)MQNT(ph)EIS(ph)K_	0.11349	NaN	NaN	0.11349	1
Q05738	36	Sry	1	41.672			_HKLAQQNPS(ph)MQNT(ph)EIS(ph)K_	0.11349	NaN	NaN	0.11349	1
Q05738	33	Sry	1	41.672			_HKLAQQNPS(ph)MQNT(ph)EIS(ph)K_	0.11349	NaN	NaN	0.11349	1
CON__P12763	316		0.672372	130.71			_HTFS(ph)GVASVESSSGEAFHVGK_	0.060547	0.060547	NaN	NaN	2						+
Q80TR4;E9Q2P0;E9QAW9	468;468;468	Slit1;Slit1;Slit1	0.878289	51.939			_TNPIETTGARCAS(ph)PR_	0.058331	0.058331	NaN	NaN	1
CON__P12763	320		0.998019	129.43			_HTFSGVAS(ph)VESSSGEAFHVGK_	0.03424	0.03424	0.021429	NaN	2						+
E9QB02;Q68FL6	359;359	Mars;Mars	0.999991	55.335			_T(ph)T(ph)T(ph)PQQT(ph)KITQDIFQR_	0.02637	NaN	NaN	0.02637	1
E9QB02;Q68FL6	360;360	Mars;Mars	0.999991	55.335			_T(ph)T(ph)T(ph)PQQT(ph)KITQDIFQR_	0.02637	NaN	NaN	0.02637	1
E9QB02;Q68FL6	361;361	Mars;Mars	0.999991	55.335			_T(ph)T(ph)T(ph)PQQT(ph)KITQDIFQR_	0.02637	NaN	NaN	0.02637	1
E9QB02;Q68FL6	365;365	Mars;Mars	0.999981	55.335			_T(ph)T(ph)T(ph)PQQT(ph)KITQDIFQR_	0.02637	NaN	NaN	0.02637	1
Q8CJ27;B1ARM8	633;633	Aspm;Aspm	1	43.184			_S(ph)IVAVAQS(ph)HLT(ph)FIK_	0.022241	NaN	NaN	0.022241	1
Q8CJ27;B1ARM8	636;636	Aspm;Aspm	1	43.184			_S(ph)IVAVAQS(ph)HLT(ph)FIK_	0.022241	NaN	NaN	0.022241	1
Q3UUQ7	812	Pgap1	0.99993	51.76			_DSAVQSLRLCANDAEDS(ph)LR_	0.0078161	0.0078161	NaN	NaN	2
F6TBE5	34	Ppp1r16a	0.983567	42.708			_DESASSLPVGLAPT(ph)WPM(ox)KM(ox)A_	0.0061429	0.0061429	NaN	NaN	3
Q6NXI6;Q6NXI6-2	926;882	Rprd2	0.5	55.314			_LS(ph)SPPGLFGAFNIR_						0.68444	0.68444	NaN	NaN	1
Q6NXI6;Q6NXI6-2	927;883	Rprd2	0.5	55.314			_LS(ph)SPPGLFGAFNIR_						0.68444	0.68444	NaN	NaN	1
P20152	419	Vim	0.499829	209.66	0.70945	200.21	_ISLPLPTFS(ph)SLNLR_						0.68865	0.68865	NaN	NaN	1
Q9WU62;Q9WU62-2	259;259	Incenp			1	94.856	_VLS(ph)PILLNNILPT(ph)TAKSPLGNIR_						0.69981	NaN	0.69981	NaN	2
Q61029;Q61029-3;Q61029-2	314;274;242	Tmpo			0.753284	56.959	_HASSILPITEFS(ph)DITRRTPK_						0.7032	0.7032	NaN	NaN	1
P20152	420	Vim	0.499829	209.66	0.968342	216.01	_ISLPLPTFSS(ph)LNLR_						0.70895	0.70895	NaN	NaN	2
P20152	417	Vim			0.995393	172.82	_ISLPLPT(ph)FSSLNLR_						0.72146	0.72146	NaN	NaN	1
Q60760;Q60760-2;Q5SUW3;Q60760-3	503;478;432;423	Grb10;Grb10	0.457899	84.829	0.709245	122.01	_M(ox)NILSSQS(ph)PLHPSTLNAVIHR_						0.77086	0.77086	NaN	NaN	3
A2AFQ0;Q7TMY8;Q7TMY8-3;Q7TMY8-4;Q7TMY8-2	2595;2594;2594;2594;2594	Huwe1;Huwe1			0.651155	76.78	_LLGPSAAADILQLSS(ph)SLPLQSR_						0.81641	0.81641	NaN	NaN	1
Q9CY50	254	Ssr1			0.608843	32.798	_VEM(ox)GTSSQNDVDMS(ph)WIPQETLNQINKASPR_						0.8174	0.8174	NaN	NaN	1
P22682	481	Cbl			0.611643	50.945	_VERPSS(ph)PFSM(ox)APQASLPPVPPR_						0.85	0.85	NaN	NaN	1
A2AUD5;Q9CYZ2;Q3TAI4;Q8BKP1;Q3TUJ9	19;19;19;19;19	Tpd52l2;Tpd52l2;Tpd52l2;Tpd52l2;Tpd52l2			0.590581	33.544	_(ac)MDSASQDINLNSPNKGVLS(ph)DFM(ox)TDVPVDPGVVHR_						0.85082	0.85082	NaN	NaN	1
A2CG35;P35283	68;20	Rab12;Rab12			0.963381	31.75	_RPAGGSLGAVS(ph)PALSGGQAR_						0.86332	0.86332	NaN	NaN	2
Q9CY50	260	Ssr1			0.904738	38.006	_VEMGTSSQNDVDMSWIPQET(ph)LNQINKASPR_						0.86986	0.86986	NaN	NaN	1
Q61990;Q61990-3	185;185	Pcbp2			0.652281	65.149	_GVTIPYRPKPSSS(ph)PVIFAGGQDR_						0.87348	0.87348	NaN	NaN	1
Q8BHL3	647	Tbc1d10b	0.368298	76.158	0.686434	73.279	_QQPPLGPSSSLLS(ph)LPSLK_						0.88336	0.88336	NaN	NaN	1
Q6A065;H7BX26	447;447	Cep170;Cep170			0.902081	84.874	_QKSEEPS(ph)VSLPFLQTALLR_						0.90493	0.90493	NaN	NaN	1
Q9CWY4;D3Z684	6;6	Gemin7;Gemin7			0.752583	32.156	_(ac)M(ox)QSPLT(ph)IPVPVPVLR_						0.91585	0.91585	NaN	NaN	1
Q61165	697	Slc9a1			0.696007	44.391	_ITNYLTVPAHKLDS(ph)PTLSR_						0.92433	0.92433	NaN	NaN	1
E9PYF4	64	Lmo7			0.5	71.685	_INRLS(ph)TPIAGLDNINVFLR_						0.92706	0.92706	NaN	NaN	1
E9PYF4	65	Lmo7			0.5	71.685	_INRLS(ph)TPIAGLDNINVFLR_						0.92706	0.92706	NaN	NaN	1
Q6A0A9	386	FAM120A			0.643599	34.575	_PAVPQVPSPGGT(ph)PGQAPYPYSLSEPALTLDTSGK_						0.92817	0.92817	NaN	NaN	1
E9Q0S6	867	Tns1			0.999062	55.3	_AAS(ph)QQEIEQSIETLNM(ox)LMLDLEPASAAAPLHK_						0.94463	0.94463	NaN	NaN	2
Q8BHF5	171	Rtn4			0.619287	49.187	_RGSGSVDET(ph)LFALPAASEPVIPSSAVVDLLYWR_						0.94851	0.94851	NaN	NaN	2
P35979	135	Rpl12			0.922287	66.447	_ELSGTIKEILGT(ph)AQSVGCNVDGR_						0.96107	0.96107	NaN	NaN	1
Q8BG81;Q3UDD3;F6VR84	127;127;127	Poldip3;Poldip3;Poldip3			0.989902	32.146	_RRS(ph)PAAFTSPPIGTVTPALK_						0.96574	0.96574	NaN	NaN	2
Q8CJ53;Q8CJ53-2	351;351	Trip10			0.707743	35.359	_NKPRPPSLSLLGGHLPSTLSDGPSS(ph)PR_						0.97497	0.97497	NaN	NaN	1
Q99LJ0	562	Cttnbp2nl			0.841818	41.871	_VSSPLSPLS(ph)PGIKSPTIPR_						0.97819	0.97819	NaN	NaN	1
Q9Z0W3	1113	Nup160			0.393128	51.301	_LIRPEYAWIVQPAS(ph)GAVSDRPGASPK_						0.98294	0.98294	NaN	NaN	1
Q91WB4;A8Y5N8	16;16	Plekhf2;Plekhf2			0.834224	66.606	_RIS(ph)IVESCFGAAGQPLTIPGR_						0.98643	0.98643	NaN	NaN	1
Q924A2;E9QP01;Q924A2-2	2284;1378;1378	Cic;Cic	0.499872	38.161	0.521128	53.998	_FAELPEFRPEEVLPS(ph)PTLQSLAT(ph)SPR_						0.9876	NaN	0.9876	NaN	1
Q924A2;E9QP01;Q924A2-2	2283;1377;1377	Cic;Cic			0.521128	53.998	_FAELPEFRPEEVLPS(ph)PTLQSLAT(ph)SPR_						0.9876	NaN	0.9876	NaN	1
O35295	113	Purb			0.84247	77.065	_DSLGDFIEHYAQLGPSS(ph)PEQLAAGAEEGGGPR_						1.0001	1.0001	NaN	NaN	1
E9QMZ5;Q9QXS1-3;E9QN87;Q9QXS1;E9QPE8;Q9QXS1-2;E9QK43;Q9QXS1-8;Q9QXS1-7;Q9QXS1-6;E9QQ00;Q9QXS1-14;E9QL05;Q9QXS1-4;Q9QXS1-16;E9PY96;Q9QXS1-5;E9QLJ5;Q9QXS1-13;Q9QXS1-11;E9QKX4;Q9QXS1-12;Q9QXS1-9;E9Q153;Q9QXS1-10;Q9QXS1-15;E9Q3W4	4233;4233;4381;4381;4376;4376;4279;4279;4267;4262;4240;4240;4238;4238;4234;4233;4233;4224;4224;4216;4211;4211;4206;4201;4201;4139;4076	Plec;Plec;Plec;Plec;Plec;Plec;Plec;Plec;Plec;Plec;Plec;Plec	0.499891	68.129	0.528483	58.49	_AGTLSITEFADM(ox)LS(ph)GNAGGFRSR_						1.0002	1.0002	NaN	NaN	1
Q9Z1D1	42	Eif3g	0.444673	116.98	0.959661	110.36	_GIPLPTGDTS(ph)PEPELLPGDPLPPPKEVINGNIK_						1.0002	1.0002	NaN	NaN	1
P26039	981	Tln1	0.498619	147.87	0.5916	125.62	_GSQAQPDSPS(ph)AQLALIAASQSFLQPGGK_						1.0012	1.0012	NaN	NaN	1
Q80U72-3;Q80U72-2;Q80U72-4;Q80U72;F6RIN9;D3YU97	1359;1331;1338;1331;664;71	Scrib;Scrib;Scrib			0.943945	48.76	_AFAAVPTVHPPENSATQPPTPGPAAS(ph)PEQLSFR_						1.0063	1.0063	NaN	NaN	1
G5E8A7;Q80XS6	550;550	Samd4b;Samd4b			0.798735	57.432	_GWAFGSNS(ph)LPIAGSVGMGVAR_						1.0156	1.0156	NaN	NaN	1
Q8K2F8	216	Lsm14a			0.997994	32.366	_RS(ph)PVPARPLPPTSQK_						1.02	1.02	NaN	NaN	2
Q3ULZ2	645	Fhdc1			0.992737	42.705	_KRNS(ph)EPVGLGPTQSPPLLPLDLGVR_						1.0204	1.0204	NaN	NaN	1
F8WHL2;Q8CIE6	926;917	Copa;Copa			0.716131	78.098	_GTSPT(ph)QIWCNNSQLPVDHILAGSFETAM(ox)R_						1.0214	1.0214	NaN	NaN	1
Q8K1N2-2;Q8K1N2;D3Z069;F6QU68	986;933;978;249	Phldb2;Phldb2;Phldb2	0.493519	70.538	0.672957	51.524	_AHLPLGQSNSCGS(ph)VLPHSLATM(ox)TK_						1.0281	1.0281	NaN	NaN	1
Q3UQN2;F6RG68	495;496	Fcho2;Fcho2	0.290075	59.661	0.630895	72.899	_LSGINEIPRPFSPPVTSNTS(ph)PPPTAPLAR_						1.0283	1.0283	NaN	NaN	1
P48301;Q80UL2	260;225	Tead2;Tead2			0.999997	104.86	_HLFVHISQQCPS(ph)PGAPPLESVDVR_						1.0362	1.0362	NaN	NaN	2
Q3UQN2;Q3UQN2-3	391;391	Fcho2			0.62034	34.041	_VSIGNITLSPAVS(ph)RHSPVQMNR_						1.038	1.038	NaN	NaN	1
O54724	42	Ptrf			0.664544	59.189	_ATEEPSGTGS(ph)DELIKSDQVNGVLVLSLLDK_						1.0388	1.0388	NaN	NaN	1
Q7TPW1	296	Nexn			0.665014	51.348	_TVS(ph)QESLTPGKLEINFEQLLR_						1.0422	1.0422	NaN	NaN	1
P46938;P46938-2;G3UYV4;G3UY62;G3UYA6;G3UYW7	112;112;112;112;112;19	Yap1;Yap1;Yap1;Yap1;Yap1	0.487115	145.04	0.780258	124.57	_AHS(ph)SPASLQLGAVSPGTLTASGVVSGPAAAPAAQHLR_						1.0571	1.0571	NaN	NaN	1
Q9WU62;Q9WU62-2	269;269	Incenp			0.73164	94.856	_VLS(ph)PILLNNILPT(ph)TAKSPLGNIR_						1.0622	1.0622	0.69928	NaN	1
Q99K73;Q3UXF4;E9Q7X0;Q9WU00;D3Z3B4;G3XA39;Q9WU00-2;D3YV66	136;148;136;136;136;136;136;148	Nrf1;Nrf1;Nrf1;Nrf1;Nrf1;Nrf1;Nrf1			0.5	47.916	_VGQQAIVLCIS(ph)PSKPNPVFK_						1.0708	1.0708	NaN	NaN	1
Q99K73;Q3UXF4;E9Q7X0;Q9WU00;D3Z3B4;G3XA39;Q9WU00-2;D3YV66	138;150;138;138;138;138;138;150	Nrf1;Nrf1;Nrf1;Nrf1;Nrf1;Nrf1;Nrf1			0.5	47.916	_VGQQAIVLCIS(ph)PSKPNPVFK_						1.0708	1.0708	NaN	NaN	1
Q80XU3	181	Nucks1			0.972907	54.501	_LKATVTPS(ph)PVKGK_						1.0786	1.0786	NaN	NaN	1
Q80UG5;Q80UG5-3;A2A6U3	85;78;67	Sept9;Sept9			0.701377	41.621	_LVDSLSQRS(ph)PKPSLR_						1.0982	1.0982	NaN	NaN	2
Q9WU62;Q9WU62-2	270;270	Incenp			0.768869	80.132	_VLSPILLNNILPTT(ph)AKSPLGNIR_						1.1025	1.1025	0.70034	NaN	1
Q62219-3;Q62219;Q62219-2;E9Q1D5;Q62219-4;Q62219-5;E9PYQ1;Q62219-9;Q62219-10;Q62219-7	208;186;169;147;140;127;124;124;76;75	Tgfb1i1;Tgfb1i1;Tgfb1i1			0.86792	70.942	_VQNHLPASGPPQPPAAS(ph)PTR_						1.1069	1.1069	NaN	NaN	2
Q9EPK5-2;Q9EPK5	150;93	Wwtr1			0.88582	59.539	_SHSSPAS(ph)LQLGTGAGAAGGPAQQHAHLR_						1.1236	1.1236	NaN	NaN	1
B1AZP2;B7ZNS2;B1AZP2-3	666;649;127	Dlgap4;Dlgap4			0.5	76.82	_RKLS(ph)SIGIQVDCIQPVPK_						1.1294	1.1294	NaN	NaN	2
Q3U1U6;Q9EQN3	189;189	Tsc22d4;Tsc22d4			0.560307	32.373	_AKVETPPLSAS(ph)PPQQRPPGPGTGDSAQTLPSLR_						1.1384	1.1384	NaN	NaN	1
E9PYB0;F7CVJ5	544;178	Ahnak2;Ahnak2			0.935191	68.657	_VEADVAPPQVQGDLKTPDLS(ph)VQLPSADLELK_						1.1624	1.1624	NaN	NaN	1
Q8R0G9	40	Nup133			0.894717	78.078	_RGLSLGS(ph)AVNSPVLFSPAGR_						1.1698	1.1698	NaN	NaN	1
E9Q616	2566	Ahnak			1	53.168	_APKIS(ph)MPDIDLNLKGPK_						1.2223	1.2223	NaN	NaN	2
P47911	153	Rpl6	0.286368	54.501	0.721674	69.594	_LRSSIT(ph)PGTVLIILTGR_						1.2528	1.2528	NaN	NaN	1
P25799;P25799-5	946;582	Nfkb1			0.527024	92.439	_KLSFTESLT(ph)GDSPLLSLNK_						1.2828	1.2828	NaN	NaN	1
Q9D1P4	47	Chordc1			0.706563	68.173	_RRT(ph)TDFSDFLSIVGCTK_						1.5765	1.5765	NaN	NaN	1
Q62318;Q62318-2	23;23	Trim28	0.42854	38.352			_(ac)AASAAATAAASAATAASAASGS(ph)PGSGEGSAGGEK_
Q56A08	10	Gpkow	0.496221	43.164			_(ac)AGRES(ph)PPPSAPSM(ox)APISFGFTR_
P14873	23	Map1b	0.37481	63.906			_(ac)ATVVVEATEPEPSGSIGNPAAS(ph)TSPSLSHR_
P14873	24	Map1b	0.37481	63.906			_(ac)ATVVVEATEPEPSGSIGNPAAS(ph)TSPSLSHR_
P14873	25	Map1b	0.371682	45.042			_(ac)ATVVVEATEPEPSGSIGNPAASTS(ph)PSLSHR_
Q9CYH5;D3Z3T3	14;14	Gfod2;Gfod2	0.671394	30.961			_(ac)KLLPGVGVFGT(ph)GS(ph)SAR_
Q8BH78;Q8BHF5;Q99P72	13;13;13	Rtn4;Rtn4;Rtn4	0.436517	85.231			_(ac)M(ox)EDIDQSSLVSSS(ph)ADSPPRPPPAFK_
O54724	21	Ptrf	0.493672	78.786			_(ac)MEDVTLHIVERPYSGFPDAS(ph)SEGPEPTQGEAR_
E9Q6E5	2	Srsf11	0.493028	47.806			_(ac)S(ph)SPPAPGTAGPTSPSVALTNLALR_
E9Q6E5	3	Srsf11	0.493028	47.806			_(ac)S(ph)SPPAPGTAGPTSPSVALTNLALR_
Q9ET54;Q9ET54-6;Q9ET54-4;Q9ET54-5;Q9ET54-3	1392;1375;986;654;647	Palld	0.926165	121.02			_AAFQPEAS(ph)PSHLTLNSGLVESEDL_
Q9ET54;Q9ET54-6;Q9ET54-4;Q9ET54-5;Q9ET54-3	1394;1377;988;656;649	Palld	0.454901	78.794			_AAFQPEAS(ph)PSHLTLNSGLVESEDL_
E9Q3E2;Q8CC35;Q8CC35-2;Q8CC35-3	833;833;594;594	Synpo;Synpo			0.333333	30.072	_AAS(ph)PAKPSSLDLVPNLPR_
E9Q3E2;Q8CC35;Q8CC35-2;Q8CC35-3	838;838;599;599	Synpo;Synpo			0.333333	30.072	_AAS(ph)PAKPSSLDLVPNLPR_
E9Q3E2;Q8CC35;Q8CC35-2;Q8CC35-3	839;839;600;600	Synpo;Synpo			0.333333	30.072	_AAS(ph)PAKPSSLDLVPNLPR_
Q3UIA2;E9QAJ9	574;574	Arhgap17;Arhgap17	0.385564	37.62			_ADSSSGGGPVFSSTGILEQGLSPGDS(ph)SPPKPK_
P59017	343	Bcl2l13	0.395816	43.099			_AEKT(ph)SPTPSVFVELGEEELEAVTARPEAVER_
P59017	342	Bcl2l13	0.395816	43.099			_AEKT(ph)SPTPSVFVELGEEELEAVTARPEAVER_
Q6Y7W8;G3UYG6;G3UWR2;G3UZX7;E9Q2M5;G3UZW5	375;369;375;197;318;36	Gigyf2;Gigyf2;Gigyf2;Gigyf2;Gigyf2;Gigyf2	0.263862	30.89			_AGAEASEEVPQT(ph)SLSSARPGTPSDHQPQEATQFER_
Q6Y7W8;G3UYG6;G3UWR2;G3UZX7;E9Q2M5;G3UZW5	374;368;374;196;317;35	Gigyf2;Gigyf2;Gigyf2;Gigyf2;Gigyf2;Gigyf2	0.263862	30.89			_AGAEASEEVPQT(ph)SLSSARPGTPSDHQPQEATQFER_
P48678;P48678-2;P48678-3	507;507;395	Lmna			0.451619	59.975	_AGQVVTIWASGAGATHS(ph)PPTDLVWK_
P48678;P48678-2;P48678-3	510;510;398	Lmna			0.451619	59.975	_AGQVVTIWASGAGATHS(ph)PPTDLVWK_
Q5SNZ0;Q5SNZ0-2;Q5SNZ0-3;F6R1B7	1680;1652;1597;633	Ccdc88a;Ccdc88a	0.496799	61.616			_AGS(ph)PGSEVVTLQQFLEESNK_
P46938;P46938-2;G3UYV4;G3UY62;G3UYA6;G3UYW7	116;116;116;116;116;23	Yap1;Yap1;Yap1;Yap1;Yap1	0.333331	138.61	0.336224	103.07	_AHS(ph)SPASLQLGAVS(ph)PGTLTASGVVSGPAAAPAAQHLR_
P46938;P46938-2;G3UYV4;G3UY62;G3UYA6;G3UYW7	134;134;134;134;134;41	Yap1;Yap1;Yap1;Yap1;Yap1			0.30233	31.835	_AHS(ph)SPASLQLGAVSPGTLTASGVVS(ph)GPAAAPAAQHLR_
P46938;P46938-2;G3UYV4;G3UY62;G3UYA6;G3UYW7	113;113;113;113;113;20	Yap1;Yap1;Yap1;Yap1;Yap1	0.487115	145.04	0.456867	124.57	_AHS(ph)SPASLQLGAVSPGTLTASGVVSGPAAAPAAQHLR_
P27546;P27546-2;P27546-3;E9QPW8	256;256;256;256	Map4;Mtap4	0.309728	38.691			_ALETM(ox)AEQTTDVVHS(ph)PSTDTTPGPDTEAALAK_
P27546;P27546-2;P27546-3;E9QPW8	257;257;257;257	Map4;Mtap4	0.309728	38.691			_ALETM(ox)AEQTTDVVHS(ph)PSTDTTPGPDTEAALAK_
Q62261	2330	Sptbn1			0.298957	38.237	_AQTLPT(ph)SVVTITSESSPGKR_
Q62261	2331	Sptbn1	0.411838	44.632	0.298957	38.237	_AQTLPTS(ph)VVTITSESSPGKR_
Q62261	2337	Sptbn1			0.199368	39.863	_AQTLPTSVVTIT(ph)SESSPGKR_
Q62261	2339	Sptbn1			0.199368	39.863	_AQTLPTSVVTIT(ph)SESSPGKR_
Q8BGB2;D3Z0R8	679;679	Ttc7a;Ttc7	0.431538	39.515			_ASS(ph)IAASRLEEAM(ox)S(ph)ELT(ph)LTTSVLK_
Q8BGB2;D3Z0R8	683;683	Ttc7a;Ttc7	0.431538	39.515			_ASS(ph)IAASRLEEAM(ox)S(ph)ELT(ph)LTTSVLK_
Q8BGB2;D3Z0R8	690;690	Ttc7a;Ttc7	0.930386	39.515			_ASS(ph)IAASRLEEAM(ox)S(ph)ELT(ph)LTTSVLK_
Q9R1Z8	669	Sorbs3			0.478672	32.708	_ATSRPINLGPSS(ph)PNTEIHWTPYR_
Q99NH0;E9QKG6;E9Q804;Q99NH0-3	41;41;41;41	Ankrd17;Ankrd17;Ankrd17	0.44106	37.648			_ATVPAAAEGEGSPPAAAAVAAPPAAAAAEVGGGARPAS(ph)SPR_
Q99NH0;E9QKG6;E9Q804;Q99NH0-3	42;42;42;42	Ankrd17;Ankrd17;Ankrd17	0.44106	37.648			_ATVPAAAEGEGSPPAAAAVAAPPAAAAAEVGGGARPAS(ph)SPR_
F8VQC1;E9Q740	625;564	Srp72;Srp72	0.444253	30.076			_AVSSPPT(ph)S(ph)PRPGSAATISSSASNIVPPR_
Q9ES00;G3UZD6;G3UZM6	238;238;238	Ube4b;Ube4b;Ube4b	0.439736	42.64			_DENPFASLTATSQPIAT(ph)AARSPDR_
Q9ES00;G3UZD6;G3UZM6	234;234;234	Ube4b;Ube4b;Ube4b	0.439736	42.64			_DENPFASLTATSQPIAT(ph)AARSPDR_
P97434-2;P97434-5;P97434;F6RND9;P97434-4	358;358;358;344;320	Mprip;Mprip	0.482694	61.477			_DFASEAPTAPLS(ph)DACPLSPHRR_
P20152	459	Vim	0.807349	45.608			_DGQVINETS(ph)QHHDDLE_
Q91XC8	50	Dap	0.31443	75.224	0.265487	53.033	_DKDDQEWEST(ph)SPPKPTVFISGVIAR_
Q91XC8	56	Dap	0.396372	83.776	0.265487	53.033	_DKDDQEWESTSPPKPT(ph)VFISGVIAR_
E9QK89;Q5PSV9	917;916	Mdc1;Mdc1	0.488949	69.72			_DLEGLASAPIIT(ph)GSQADGGKGDPLSPGR_
Q80VB6;Q9JLM8-2	352;352	Dclk1	0.499315	92.492			_DLYRPLS(ph)SDDLDSVGDSV_
Q80VB6;Q9JLM8-2	353;353	Dclk1	0.499315	92.492			_DLYRPLS(ph)SDDLDSVGDSV_
Q6P9Q6-2;Q6P9Q6;Q80YW9;Q80YW6;Q80YW7	306;306;306;306;306	Fkbp15;Fkbp15;Fkbp15;Fkbp15	0.413186	32.441	0.374522	33.798	_DS(ph)AAPSPIPASDSLSADPVVTPLPLPLKPGEPGLR_
Q9DBC3	570	Ftsjd2	0.982985	40.086			_DTDINIFS(ph)Y(ph)KPT(ph)LLTAK_
Q9DBC3	571	Ftsjd2	0.982305	40.086			_DTDINIFS(ph)Y(ph)KPT(ph)LLTAK_
P27546;P27546-2;P27546-3;E9QPW8	343;343;343;343	Map4;Mtap4	0.41832	41.423			_DVAPPM(ox)EEEIVPGNDT(ph)TSPKETETTLPIK_
P27546;P27546-2;P27546-3;E9QPW8	345;345;345;345	Map4;Mtap4	0.392018	34.218			_DVAPPM(ox)EEEIVPGNDTTS(ph)PKETETTLPIK_
Q8K023;Q8K023-2	87;87	Akr1c18	0.650448	56.527			_EDIFYTSKLWS(ph)T(ph)SHR_
Q9JKX6;A2ATT5	9;9	Nudt5;Nudt5	0.410883	39.825			_ESTES(ph)SPGKHLVTSEELISEGK_
Q9JKX6;A2ATT5	10;10	Nudt5;Nudt5	0.410883	39.825			_ESTES(ph)SPGKHLVTSEELISEGK_
Q924A2;E9QP01;Q924A2-2	2275;1369;1369	Cic;Cic			0.32078	53.998	_FAELPEFRPEEVLPS(ph)PTLQSLAT(ph)SPR_
E9Q616	3139	Ahnak			0.497062	54.023	_FKMPFLSIS(ph)SPK_
P51150	72	Rab7a	0.999994	68.034			_FQS(ph)LGVAFYR_
Q6PGC1	198	Dhx29	0.481593	40.137			_FQSVQIQATLS(ph)PPQQTK_
Q76KJ5	166	Cd3eap			0.316301	51.029	_FSAFGGSPPVT(ph)GPGSASALRSPTSGK_
Q76KJ5	160	Cd3eap			0.316301	51.029	_FSAFGGSPPVT(ph)GPGSASALRSPTSGK_
Q62523	269	Zyx	0.476178	32.353			_FTPVVS(ph)KFSPGAPSGPGPQPNQK_
P58871	539	Tnks1bp1	0.49547	32.072			_GEGVS(ph)QVGPGTPPAPES(ph)PRKPISGVQGNDPGISLPQR_
P58871	545	Tnks1bp1	0.49547	32.072			_GEGVS(ph)QVGPGTPPAPES(ph)PRKPISGVQGNDPGISLPQR_
P97315	192	Csrp1	1	103.01			_GFGFGQGAGALVHS(ph)E_
Q9Z1D1	38	Eif3g	0.378412	116.98	0.333333	101.04	_GIPLPT(ph)GDTSPEPELLPGDPLPPPK_
Q52KE7	335	Ccnl1			0.227831	52.909	_GLNLDGTPALS(ph)TLGGFSPASKPSSPR_
Q52KE7	347	Ccnl1	0.427703	43.612	0.299521	92.932	_GLNLDGTPALST(ph)LGGFSPASKPS(ph)SPR_
Q52KE7	336	Ccnl1	0.299539	39.12	0.227831	52.909	_GLNLDGTPALST(ph)LGGFSPASKPS(ph)SPR_
Q52KE7	341	Ccnl1			0.299521	92.932	_GLNLDGTPALSTLGGFS(ph)PASKPSSPR_
Q52KE7	344	Ccnl1			0.299521	92.932	_GLNLDGTPALSTLGGFS(ph)PASKPSSPR_
Q52KE7	348	Ccnl1	0.331932	43.612			_GLNLDGTPALSTLGGFSPASKPS(ph)SPR_
Q91WG5	86	Prkag2	0.992902	55.724			_GPQPRPS(ph)S(ph)PVSAPVR_
Q91WG5	87	Prkag2	0.962843	55.724			_GPQPRPS(ph)S(ph)PVSAPVR_
P27546;P27546-2;P27546-3;E9QPW8	598;598;598;598	Map4;Mtap4	0.467848	67.064			_GQSTVPPCT(ph)ASPEPVKAAEQMSTLPIDAPSPLENLEQK_
P27546;P27546-2;P27546-3;E9QPW8	596;596;596;596	Map4;Mtap4	0.467848	67.064			_GQSTVPPCT(ph)ASPEPVKAAEQMSTLPIDAPSPLENLEQK_
P27546;P27546-2;P27546-3;E9QPW8;F7CK47	610;610;610;610;11	Map4;Mtap4;Mtap4	0.323733	36.084			_GQSTVPPCTASPEPVKAAEQMST(ph)LPIDAPSPLENLEQK_
Q99P72	171	Rtn4	0.498734	55.783			_GSGSVDET(ph)LFALPAASEPVIPSSAEK_
P26039	979	Tln1	0.498619	147.87	0.497006	117.4	_GSQAQPDS(ph)PSAQLALIAASQSFLQPGGK_
F8WHL2;Q8CIE6	924;915	Copa;Copa	0.486012	50.945	0.437776	44.267	_GT(ph)SPTQIWCNNSQLPVDHILAGSFETAMR_
F8WHL2;Q8CIE6	923;914	Copa;Copa	0.486012	50.945	0.357212	34.088	_GT(ph)SPTQIWCNNSQLPVDHILAGSFETAMR_
Q61990;Q61990-3	178;178	Pcbp2			0.313345	43.476	_GVTIPY(ph)RPKPSSSPVIFAGGQDR_
Q80U35	953	Arhgef17	0.487149	48.226	0.486254	40.254	_HAS(ph)VPATFTPIVVPEPAM(ox)SVGPPVAAPEPVGFPVR_
Q80U35	957	Arhgef17	0.487149	48.226	0.486254	40.254	_HAS(ph)VPATFTPIVVPEPAM(ox)SVGPPVAAPEPVGFPVR_
Q80U35	959	Arhgef17	0.332872	33.293			_HAS(ph)VPATFTPIVVPEPAMSVGPPVAAPEPVGFPVR_
Q61029;Q61029-3;Q61029-2	317;277;245	Tmpo			0.475327	57.52	_HASSILPITEFSDIT(ph)RRTPK_
Q61029;Q61029-3;Q61029-2	320;280;248	Tmpo			0.475327	57.52	_HASSILPITEFSDIT(ph)RRTPK_
Q8CHG7;E9QNQ4	583;581	Rapgef2;Rapgef2			0.237173	34.009	_HIPAALPVSGTLS(ph)SSNPDLLQSHHR_
Q8CHG7;E9QNQ4	584;582	Rapgef2;Rapgef2			0.30286	39.276	_HIPAALPVSGTLSS(ph)SNPDLLQSHHR_
Q8CHG7;E9QNQ4	585;583	Rapgef2;Rapgef2			0.30286	39.276	_HIPAALPVSGTLSS(ph)SNPDLLQSHHR_
E9Q5L4;E9Q3Y7;Q5PR69;Q5PR69-2	132;132;132;132	C530008M17Rik;C530008M17Rik;Kiaa1211			0.25	50.883	_HLS(ph)SAGTIESVNLDAIPLAIAR_
E9Q5L4;E9Q3Y7;Q5PR69;Q5PR69-2	133;133;133;133	C530008M17Rik;C530008M17Rik;Kiaa1211			0.25	50.883	_HLS(ph)SAGTIESVNLDAIPLAIAR_
E9Q5L4;E9Q3Y7;Q5PR69;Q5PR69-2	139;139;139;139	C530008M17Rik;C530008M17Rik;Kiaa1211			0.25	50.883	_HLS(ph)SAGTIESVNLDAIPLAIAR_
E9Q5L4;E9Q3Y7;Q5PR69;Q5PR69-2	136;136;136;136	C530008M17Rik;C530008M17Rik;Kiaa1211			0.25	50.883	_HLS(ph)SAGTIESVNLDAIPLAIAR_
Q3UW53	576	Fam129a	0.338362	112.74			_HNLFEDNMALPS(ph)ESVSSLTDLK_
F8WGX5;Q6PNC0	75;75	Dmxl1;Dmxl1			0.531285	44.577	_IAAS(ph)YGNVISVFEPVS(ph)LPKK_
F8WGX5;Q6PNC0	87;87	Dmxl1;Dmxl1			0.963639	44.577	_IAAS(ph)YGNVISVFEPVS(ph)LPKK_
Q8K019;Q8K019-2;F8WI22;Q8K019-3	656;654;656;654	Bclaf1;Bclaf1	0.975177	56.936			_IDIS(ph)PSALR_
Q569Z6;Q8BZN7;F7AB07	679;679;5	Thrap3;Thrap3;Thrap3	0.994437	97.734			_IDIS(ph)PSTFR_
Q9D168	352	Ints12			0.249058	31.067	_IGSGNS(ph)TSPSVPLKPLPPLTLGK_
Q9D168	354	Ints12			0.249058	31.067	_IGSGNS(ph)TSPSVPLKPLPPLTLGK_
Q9D168	353	Ints12			0.249058	31.067	_IGSGNS(ph)TSPSVPLKPLPPLTLGK_
Q8BTI8;Q8BTI8-2;Q8BTI8-3	295;199;295	Srrm2	0.394598	55.608			_IHTTALT(ph)GQSPPLASGHQGEGDAPSVEPGATNIQQPS(ph)SPAPSTK_
Q8BTI8;Q8BTI8-2;Q8BTI8-3	322;226;322	Srrm2	0.472548	55.608			_IHTTALT(ph)GQSPPLASGHQGEGDAPSVEPGATNIQQPS(ph)SPAPSTK_
Q8BTI8;Q8BTI8-2;Q8BTI8-3	323;227;323	Srrm2	0.472548	55.608			_IHTTALT(ph)GQSPPLASGHQGEGDAPSVEPGATNIQQPS(ph)SPAPSTK_
Q8BTI8;Q8BTI8-2;Q8BTI8-3	292;196;292	Srrm2	0.394598	55.608			_IHTTALT(ph)GQSPPLASGHQGEGDAPSVEPGATNIQQPS(ph)SPAPSTK_
P46061	441	Rangap1	0.475534	76.835			_ILDPNSGEPAPVLSSPTPTDLSTFLS(ph)FPSPEK_
Q3UHJ0;Q3UHJ0-2	640;559	Aak1	0.481841	95.981	0.373587	63.894	_ILSDVT(ph)HSAVFGVPASK_
P83741-3;P83741-2;P83741;P83741-5;P83741-4;F7CZC4;F6U2S8	2258;2249;2000;1818;1751;365;21	Wnk1;Wnk1;Wnk1	0.333324	55.228			_KEKPELAEPS(ph)HLNGPSSDLEAAFLSR_
P83741-3;P83741-2;P83741;P83741-5;P83741-4;F7CZC4;F6U2S8	2264;2255;2006;1824;1757;371;27	Wnk1;Wnk1;Wnk1	0.333324	55.228			_KEKPELAEPS(ph)HLNGPSSDLEAAFLSR_
A2AGW6	136	Gm13088	0.991726	66.246			_KELKVTTELS(ph)VM(ox)NGR_
Q9ERG0;Q9ERG0-2	620;460	Lima1	0.374637	42.309			_KGWSESEQS(ph)EEFGGGIATM(ox)ER_
P0C090;A2AVP4	981;981	Rc3h2;Rc3h2	0.434262	46.156			_KHSS(ph)TGDLLSIELQQAK_
P0C090;A2AVP4	982;982	Rc3h2;Rc3h2	0.434262	46.156			_KHSS(ph)TGDLLSIELQQAK_
P46061	429	Rangap1	0.247702	51.871			_KILDPNSGEPAPVLS(ph)SPTPTDLSTFLSFPS(ph)PEK_
P46061	430	Rangap1	0.247702	51.871			_KILDPNSGEPAPVLS(ph)SPTPTDLSTFLSFPS(ph)PEK_
P46061	432	Rangap1	0.247702	51.871			_KILDPNSGEPAPVLS(ph)SPTPTDLSTFLSFPS(ph)PEK_
P46061	434	Rangap1	0.247702	51.871			_KILDPNSGEPAPVLS(ph)SPTPTDLSTFLSFPS(ph)PEK_
P25799;P25799-5	942;578	Nfkb1	0.493999	120.63			_KLS(ph)FTESLTGDSPLLSLNK_
P62908	220	Rps3	0.472642	79.143			_KPLPDHVSIVEPKDEILPT(ph)TPISEQK_
G3X9X7;O54967;D3Z3U6;O54967-3;D3Z3U5;O54967-2	104;104;104;104;104;104	Tnk2;Tnk2;Tnk2;Tnk2	0.482716	51.827	0.437066	56.247	_KPS(ph)PTPGSLPGEGTLQSLTCLIGEK_
P70227	940	Itpr3			0.358017	35.015	_KQSVFGAS(ph)SLPAGVGVPEQLDR_
Q60598;Q921L6	417;380	Cttn;Cttn	0.47838	42.462			_KQT(ph)PPAS(ph)PSPQPIEDRPPS(ph)SPIYEDAAPFK_
Q8CH77;Q8CH77-2;Q8CH77-3;Q8CH77-4	655;655;655;261	Nav1	0.476326	62.765			_KTSLDVS(ph)NSVEPGFLAPGAR_
B2RQC6;G3UWN2;E9QAI5;B7ZN27;F6S3Z3	1823;1823;1760;1823;96	Cad;Cad;Cad;Cad;Cad			0.154089	35.246	_KWPQGVVPQPPPS(ph)TPATTEITTTPERPR_
B2RQC6;G3UWN2;E9QAI5;B7ZN27;F6S3Z3	1824;1824;1761;1824;97	Cad;Cad;Cad;Cad;Cad			0.154089	35.246	_KWPQGVVPQPPPS(ph)TPATTEITTTPERPR_
B2RQC6;G3UWN2;E9QAI5;B7ZN27;F6S3Z3	1827;1827;1764;1827;100	Cad;Cad;Cad;Cad;Cad			0.154089	35.246	_KWPQGVVPQPPPS(ph)TPATTEITTTPERPR_
B2RQC6;G3UWN2;E9QAI5;B7ZN27;F6S3Z3	1828;1828;1765;1828;101	Cad;Cad;Cad;Cad;Cad			0.452607	47.7	_KWPQGVVPQPPPSTPATT(ph)EITTTPERPR_
E9PW39;D3YVL0;P23249	1047;974;974	Mov10;Mov10;Mov10	0.305358	72.564			_LDLQQGQDLLQGLSKLS(ph)PSTSGPR_
E9PW39;D3YVL0;P23249	1046;973;973	Mov10;Mov10;Mov10	0.305358	72.564			_LDLQQGQDLLQGLSKLS(ph)PSTSGPR_
Q8VDG5;Q8VDG5-2	234;61	Ppcs	0.999994	57.802			_LET(ph)DPDIIISRAR_
D3Z576;Q8VHX6;D3YW87;Q8VHX6-2	2234;2234;2201;2201	Flnc;Flnc;Flnc	0.998269	55.452			_LGS(ph)FGSITR_
D3Z3Q3;Q921U8;Q921U8-2;Q921U8-3;Q921U8-4	527;527;527;73;73	Smtn;Smtn			0.38856	41.292	_LGSVTHVTT(ph)FSHASPGNR_
Q61990;Q61990-2	267;236	Pcbp2	0.445876	44.264	0.326668	48.388	_LHQLAM(ox)QQSHFPM(ox)THGNTGFSGIESS(ph)SPEVK_
Q61990;Q61990-2	268;237	Pcbp2	0.445876	44.264	0.326668	48.388	_LHQLAM(ox)QQSHFPM(ox)THGNTGFSGIESS(ph)SPEVK_
Q61990;Q61990-2	266;235	Pcbp2			0.326668	48.388	_LHQLAM(ox)QQSHFPMTHGNTGFSGIES(ph)SSPEVK_
Q58A65;Q58A65-2;Q58A65-6;F6SH61	183;183;18;19	Spag9;Spag9	0.496624	41.86			_LHQLS(ph)GSDQLEATAHSR_
Q9Z0W3	1117	Nup160			0.393128	51.301	_LIRPEYAWIVQPAS(ph)GAVSDRPGASPK_
P26039	1260	Tln1	0.476962	69.071	0.437879	56.298	_LNEAAAGLNQAATELVQAS(ph)RGTPQDLAR_
O08739	282	Ampd3	1	60.019			_LNFLES(ph)K_
Q61221;Q61221-2	454;454	Hif1a	0.657679	47.754			_LNINLAMSPLPS(ph)S(ph)ETPKPLR_
Q61221;Q61221-2	455;455	Hif1a	0.657679	47.754			_LNINLAMSPLPS(ph)S(ph)ETPKPLR_
E9Q616	222	Ahnak			0.259725	33.348	_LPSGSGPASPTTGS(ph)AVDIR_
P47911	156	Rpl6	0.25	54.501	0.305028	68.41	_LRSSIT(ph)PGTVLIILTGR_
Q99P72;Q99P72-3	766;650	Rtn4	0.499425	43.681	0.495232	45.511	_LS(ph)ASPQEVGKPYLESFQPNLHITK_
Q3UQN2;F6RG68	491;492	Fcho2;Fcho2	0.246506	59.661			_LSGINEIPRPFS(ph)PPVT(ph)SNTSPPPTAPLAR_
Q3UQN2;F6RG68	492;493	Fcho2;Fcho2	0.37867	79.177			_LSGINEIPRPFSPPVTS(ph)NTSPPPTAPLAR_
Q3UQN2;F6RG68	494;495	Fcho2;Fcho2	0.290075	59.661	0.374623	72.899	_LSGINEIPRPFSPPVTSNT(ph)SPPPTAPLAR_
K4DI59;P97386;Q80ZH7;Q3UC82;P97386-2;B1AT03;Q3TJN5	205;205;205;205;205;205;205	Lig3;Lig3;Lig3;Lig3;Lig3			0.278633	57.826	_LTT(ph)TGQVTSPVKGASFITSTNPR_
K4DI59;P97386;Q80ZH7;Q3UC82;P97386-2;B1AT03;Q3TJN5	206;206;206;206;206;206;206	Lig3;Lig3;Lig3;Lig3;Lig3	0.289121	59.339	0.278633	57.826	_LTTT(ph)GQVTSPVKGASFITSTNPR_
K4DI59;P97386;Q80ZH7;Q3UC82;P97386-2;B1AT03;Q3TJN5	210;210;210;210;210;210;210	Lig3;Lig3;Lig3;Lig3;Lig3	0.498092	59.339			_LTTTGQVT(ph)SPVKGASFITSTNPR_
K4DI59;P97386;Q80ZH7;Q3UC82;P97386-2;B1AT03;Q3TJN5	220;220;220;220;220;220;220	Lig3;Lig3;Lig3;Lig3;Lig3			0.217928	50.425	_LTTTGQVTSPVKGASFIT(ph)STNPR_
Q07113	2471	Igf2r	0.547782	47.712			_LVS(ph)FHDDSDEDLLHI_
Q07113	2476	Igf2r	1	171.08			_LVSFHDDS(ph)DEDLLHI_
Q80X90	2481	Flnb	0.307563	60.764			_LVSPGS(ph)ANETSSILVESVTR_
Q80X90	2486	Flnb	0.307563	60.764			_LVSPGS(ph)ANETSSILVESVTR_
Q80X90	2487	Flnb	0.241616	54.288			_LVSPGS(ph)ANETSSILVESVTR_
Q80X90	2485	Flnb	0.307563	60.764			_LVSPGS(ph)ANETSSILVESVTR_
G3XA17;Q62448;F7CBP1;Q62448-2	380;380;380;380	Eif4g2;Eif4g2;Eif4g2			0.425969	42.314	_M(ox)DRDPLGGLADM(ox)FGQM(ox)PGS(ph)GIGTGPGVIQDRFSPTM(ox)GR_
G3XA17;Q62448;F7CBP1;Q62448-2	384;384;384;384	Eif4g2;Eif4g2;Eif4g2			0.425969	42.314	_M(ox)DRDPLGGLADM(ox)FGQM(ox)PGS(ph)GIGTGPGVIQDRFSPTM(ox)GR_
Q8CGN4;Q8CGN4-2;Q8CGN4-3;Q8CGN4-4	558;558;558;558	Bcor	0.669658	42.708			_M(ox)GGT(ph)DAVVTNVS(ph)GSVSSSGR_
Q8CGN4;Q8CGN4-2;Q8CGN4-3;Q8CGN4-4	550;550;550;550	Bcor	0.429497	42.708			_M(ox)GGT(ph)DAVVTNVS(ph)GSVSSSGR_
Q8BTI8;Q8BTI8-2;Q8BTI8-3	2411;2315;2411	Srrm2	0.406891	37.118			_M(ox)VQASSQSLLPPAQDRPRSPVPSAFS(ph)DQSR_
P51125;P51125-6;P51125-2;Q8CE80;P51125-7	309;294;290;275;226	Cast;Cast	0.2562	33.907			_NEGITQPLPDSPKPMGT(ph)DQAIDALSSDFTCSSPTGK_
Q811L6;E9QPR4;E9PWX8;E9Q1M8;Q811L6-2;E9Q4Q9;E9Q6G0;F7AIF3	268;88;76;268;268;76;61;83	Mast4;Mast4;Mast4;Mast4;Mast4;Mast4;Mast4			0.281456	32.567	_NFSPSAS(ph)AHFSFAR_
Q811L6;E9QPR4;E9PWX8;E9Q1M8;Q811L6-2;E9Q4Q9;E9Q6G0;F7AIF3	272;92;80;272;272;80;65;87	Mast4;Mast4;Mast4;Mast4;Mast4;Mast4;Mast4			0.281456	32.567	_NFSPSAS(ph)AHFSFAR_
Q8C4S8;D3Z1C6	302;302	Dennd2a;Dennd2a	0.475632	55.228			_NLPPLPSLPPPPPPLPS(ph)SPPPTSVNR_
Q8C4S8;D3Z1C6	303;303	Dennd2a;Dennd2a	0.475632	55.228			_NLPPLPSLPPPPPPLPS(ph)SPPPTSVNR_
P35831	434	Ptpn12	1	58.433			_NLS(ph)FEIK_
Q8C1B7;Q8C1B7-2;Q8C1B7-3	26;26;26	2011-09-01	0.395116	50.178			_NLSLSGHVGFDS(ph)LPDQLVNK_
Q99JF8	432	Psip1	0.490858	54.658			_NM(ox)FLVGEGDS(ph)VITQVLNKSLAEQR_
Q99JF8	435	Psip1	0.490858	54.658			_NM(ox)FLVGEGDS(ph)VITQVLNKSLAEQR_
Q3UZ39;E9Q9T1;Q3UZ39-2;G5E8E1	83;231;231;93	Lrrfip1;Lrrfip1;Lrrfip1	0.454291	43.38	0.428312	38.996	_NM(ox)PSLSAATLASLGGTS(ph)SR_
F2Z4A3	4278	Fat1	0.481317	31.111			_NNLDRNS(ph)FEGSAIPEHPEFSTFNPESM(ox)HGHR_
Q8BFU3-4;Q8BFU3;Q8BFU3-3;Q8BFU3-2;Q8BFU3-5	511;511;456;356;356	Rnf214			0.324697	31.632	_NS(ph)PGLGSLVSPHGPHM(ox)PPAASIPPPPGLGGIK_
Q8BFU3-4;Q8BFU3;Q8BFU3-3;Q8BFU3-2;Q8BFU3-5	516;516;461;361;361	Rnf214			0.324697	31.632	_NS(ph)PGLGSLVSPHGPHM(ox)PPAASIPPPPGLGGIK_
Q8BFU3-4;Q8BFU3;Q8BFU3-3;Q8BFU3-2;Q8BFU3-5	519;519;464;364;364	Rnf214			0.324697	31.632	_NS(ph)PGLGSLVSPHGPHM(ox)PPAASIPPPPGLGGIK_
S4R189;Q3UPH7;S4R2A6;Q3UPH7-2;Q3UPH7-6;Q3UPH7-3;S4R1Y4;S4R1R5	1498;1489;87;1441;1441;1441;151;45	Arhgef40	0.403438	58.418			_NSPSLQPPSPGSS(ph)TPALTSGGILGLSR_
S4R189;Q3UPH7;S4R2A6;Q3UPH7-2;Q3UPH7-6;Q3UPH7-3;S4R1Y4;S4R1R5	1499;1490;88;1442;1442;1442;152;46	Arhgef40	0.403438	58.418			_NSPSLQPPSPGSS(ph)TPALTSGGILGLSR_
Q9CQS8	13	Sec61b	0.313101	36.112			_PGPTPSGTNVGS(ph)SGRSPSK_
Q9CQS8	14	Sec61b	0.313101	36.112			_PGPTPSGTNVGS(ph)SGRSPSK_
Q9CQS8	17	Sec61b	0.313101	36.112			_PGPTPSGTNVGS(ph)SGRSPSK_
Q8R001;E9Q1B7	9;9	Mapre2;Mapre2	0.456991	47.331			_PGPTQT(ph)LSPNGENNNDIIQDNGTIIPFRK_
Q8R001;E9Q1B7	7;7	Mapre2;Mapre2	0.456991	47.331			_PGPTQT(ph)LSPNGENNNDIIQDNGTIIPFRK_
Q8VG12	139	Olfr1316	0.999885	59.185			_PLHY(ph)LTILS(ph)PR_
Q8VG12	134	Olfr1316	0.615843	59.185			_PLHY(ph)LTILS(ph)PR_
G1K381;Q62413;E9PUK8	855;760;221	Epha6;Epha6;Epha6			0.975952	32.391	_PVMIVVEYM(ox)ENGSLDS(ph)FLRK_
E9QN63;Q9QWY8;H3BJY2;Q9QWY8-3;Q9QWY8-4;H3BL41;E9QMJ1;E9QMI7;Q9QWY8-2;H3BKE6;H3BKD4	1066;1066;1063;1054;1051;1043;1031;1009;1009;1006;994	Asap1;Asap1;Asap1;Asap1;Asap1;Asap1;Asap1;Asap1	0.364273	36.111			_QASEDSNDLT(ph)PTLPETPVPLPR_
P60335	171	Pcbp1	0.498505	72.644			_QICLVM(ox)LETLS(ph)QSPQGR_
P14602;P14602-2;P14602-3;D3YZ06	87;75;53;87	Hspb1;Hspb1	0.490826	48.659			_QLS(ph)SGVSEIR_
Q8BHL3	642	Tbc1d10b			0.319409	99.059	_QQPPLGPS(ph)SSLLSLPSLK_
Q8BHL3	643	Tbc1d10b	0.467433	91.355	0.319409	99.059	_QQPPLGPSS(ph)SLLSLPSLK_
Q8BHL3	644	Tbc1d10b	0.467433	91.355	0.319409	99.059	_QQPPLGPSS(ph)SLLSLPSLK_
Q3UMF0;B1AZ14;Q3UMF0-2;B1AZ15;Q3UMF0-4;Q3UMF0-3	1214;1182;1182;1181;1144;1143	Cobll1;Cobll1;Cobll1	0.494212	55.885			_QS(ph)SLTFQSSDPEHVR_
Q3UMF0;B1AZ14;Q3UMF0-2;B1AZ15;Q3UMF0-4;Q3UMF0-3	1217;1185;1185;1184;1147;1146	Cobll1;Cobll1;Cobll1	0.330027	31.462			_QS(ph)SLTFQSSDPEHVR_
Q8BMP6	125	Acbd3	0.497557	85.518			_QVLLGPYNPDT(ph)SPEVGFFDVLGNDR_
Q3UZ39;E9Q9T1;Q3UZ39-2;G5E8E1	91;239;239;101	Lrrfip1;Lrrfip1;Lrrfip1	0.457124	84.41			_RGSGDT(ph)SISM(ox)DTEASIR_
Q3UZ39;E9Q9T1;Q3UZ39-2;G5E8E1	94;242;242;104	Lrrfip1;Lrrfip1;Lrrfip1	0.346558	36.481			_RGSGDTSIS(ph)MDTEASIR_
Q3UHJ0;Q3UHJ0-2	638;557	Aak1	0.487621	95.981			_RILS(ph)DVTHSAVFGVPASK_
Q7TSC1;G3UX48	455;400	Prrc2a;Prrc2a	0.462738	43.794			_RKQSS(ph)SEISLAVER_
Q62318;Q62318-2	46;46	Trim28	0.279388	45.924			_RPAASSAAAAS(ph)AAASSPAGGGGEAQELLEHCGVCR_
Q62318;Q62318-2	50;50	Trim28	0.279388	45.924	0.492976	37.942	_RPAASSAAAASAAAS(ph)SPAGGGGEAQELLEHCGVCR_
P38649	234	Abo	0.984175	30.205			_RPQSQAY(ph)IPWDR_
H3BJQ9;P53564;H3BLS0;H3BKF6;P53564-3;E9QKE9;P53564-2;H3BK24;P53564-4;E9PWB4;P53564-5	1469;1467;1461;1456;1456;1378;1365;1284;1284;412;412	Cux1;Cux1;Cux1;Cux1;Cux1;Cux1;Cux1	0.333333	89.358	0.45903	56.746	_RPS(ph)SLQSLFGLPEAAGAR_
H3BJQ9;P53564;H3BLS0;H3BKF6;P53564-3;E9QKE9;P53564-2;H3BK24;P53564-4;E9PWB4;P53564-5	1470;1468;1462;1457;1457;1379;1366;1285;1285;413;413	Cux1;Cux1;Cux1;Cux1;Cux1;Cux1;Cux1	0.333333	89.358	0.45903	56.746	_RPS(ph)SLQSLFGLPEAAGAR_
H3BJQ9;P53564;H3BLS0;H3BKF6;P53564-3;E9QKE9;P53564-2;H3BK24;P53564-4;E9PWB4;P53564-5	1473;1471;1465;1460;1460;1382;1369;1288;1288;416;416	Cux1;Cux1;Cux1;Cux1;Cux1;Cux1;Cux1	0.333333	89.358	0.333333	56.746	_RPS(ph)SLQSLFGLPEAAGAR_
Q3TLI0;F8VQF9	710;709	Trappc10;Trappc10	0.348485	48.76			_RQESGS(ph)SLEPPSGLALEDGAHVLR_
Q3TLI0;F8VQF9	711;710	Trappc10;Trappc10	0.348485	48.76			_RQESGS(ph)SLEPPSGLALEDGAHVLR_
D3YTS1;D3Z569;Q9R0P6;D3YWT0	30;30;30;30	Sec11a;Sec11a;Sec11a;Sec11a	0.996651	34.174			_RQLY(ph)YQVLNFGMIVS(ph)S(ph)ALMIWK_
D3YTS1;D3Z569;Q9R0P6;D3YWT0	31;31;31;31	Sec11a;Sec11a;Sec11a;Sec11a	0.998388	34.174			_RQLY(ph)YQVLNFGMIVS(ph)S(ph)ALMIWK_
D3YTS1;D3Z569;Q9R0P6;D3YWT0	19;19;19;19	Sec11a;Sec11a;Sec11a;Sec11a	0.794334	34.174			_RQLY(ph)YQVLNFGMIVS(ph)S(ph)ALMIWK_
Q69Z99	519	Znf512	1	46.319			_RQQQPCM(ox)EPPES(ph)QLEPK_
Q99P72	167	Rtn4	0.461009	128.29			_RRGS(ph)GSVDETLFALPAASEPVIPSSAEK_
E9Q2H1;Q80TP3	2028;2022	Ubr5;Ubr5			0.333333	30.683	_RS(ph)DSM(ox)TFLGCIPPNPFEVPLAEAIPLADQPHLLQPNAR_
E9Q2H1;Q80TP3	2030;2024	Ubr5;Ubr5			0.333333	30.683	_RS(ph)DSM(ox)TFLGCIPPNPFEVPLAEAIPLADQPHLLQPNAR_
A1A5B6;E9PWX7;S4R2S6	210;191;28	Tbc1d25;Tbc1d25			0.24876	38.878	_RS(ph)SLTTAALPFTQSILSQVGR_
A1A5B6;E9PWX7;S4R2S6	211;192;29	Tbc1d25;Tbc1d25			0.24876	38.878	_RS(ph)SLTTAALPFTQSILSQVGR_
A1A5B6;E9PWX7;S4R2S6	213;194;31	Tbc1d25;Tbc1d25			0.24876	38.878	_RS(ph)SLTTAALPFTQSILSQVGR_
Q61127;Q3TYF1	514;450	Nab2;Nab2	0.499385	34			_RS(ph)SVKVEAEASR_
Q61127;Q3TYF1	515;451	Nab2;Nab2	0.499385	34			_RS(ph)SVKVEAEASR_
P70271;Q5SWV3;A8Y5C3	118;118;59	Pdlim4;Pdlim4;Pdlim4	0.498289	61.265			_RS(ph)SVSGISLEDNR_
P70271;Q5SWV3;A8Y5C3	119;119;60	Pdlim4;Pdlim4;Pdlim4	0.498289	61.265			_RS(ph)SVSGISLEDNR_
Q69ZZ9	608	Kiaa0754	0.461362	89.358			_RSS(ph)ESEVLSLHLLAGELR_
Q5F2E7-2;Q5F2E7	569;569	Nufip2			0.499786	79.407	_RT(ph)SPQVLGHILKPGTTESGALSLDPSHIGDLQK_
E9QMZ5;Q9QXS1-3	20;20	Plec	0.473488	42.382			_RTS(ph)SEDNLYLAVLR_
Q9WTS4;A2ANL9	1628;1621	Odz1;Odz1	0.637758	33.676			_RVS(ph)AQGYNLALMTY(ph)PGNT(ph)GLLATK_
Q9WTS4;A2ANL9	1643;1636	Odz1;Odz1	0.394832	33.676			_RVS(ph)AQGYNLALMTY(ph)PGNT(ph)GLLATK_
Q9WTS4;A2ANL9	1648;1641	Odz1;Odz1	0.618927	33.676			_RVS(ph)AQGYNLALMTY(ph)PGNT(ph)GLLATK_
Q9WTS4;A2ANL9	1639;1632	Odz1;Odz1	0.79713	33.676			_RVS(ph)AQGYNLALMTY(ph)PGNT(ph)GLLATK_
Q9Z280;Q6NVF2;Q9Z280-2;F6WKY8;D6RH77	508;508;508;320;508	Pld1;Pld1;Pld1;Pld1	0.394729	37.169			_RVT(ph)SGLSLGSLTAASVESM(ox)ES(ph)LS(ph)LK_
Q9Z280;Q6NVF2;Q9Z280-2;F6WKY8;D6RH77	522;522;522;334;522	Pld1;Pld1;Pld1;Pld1	0.686689	37.169			_RVT(ph)SGLSLGSLTAASVESM(ox)ES(ph)LS(ph)LK_
Q9Z280;Q6NVF2;Q9Z280-2;F6WKY8;D6RH77	524;524;524;336;524	Pld1;Pld1;Pld1;Pld1	0.947926	37.169			_RVT(ph)SGLSLGSLTAASVESM(ox)ES(ph)LS(ph)LK_
Q9Z280;Q6NVF2;Q9Z280-2;F6WKY8;D6RH77	504;504;504;316;504	Pld1;Pld1;Pld1;Pld1	0.430286	37.169			_RVT(ph)SGLSLGSLTAASVESM(ox)ES(ph)LS(ph)LK_
Q8CBY1;Q8CBY1-3;Q8CBY1-2;Q8CBY1-4	658;570;557;249	Samd4a	0.333149	31.26			_S(ph)LPVHTSPQNMLMFQQPEFQLPVTEPDINNR_
Q8CBY1;Q8CBY1-3;Q8CBY1-2;Q8CBY1-4	664;576;563;255	Samd4a	0.333149	31.26			_S(ph)LPVHTSPQNMLMFQQPEFQLPVTEPDINNR_
Q8CBY1;Q8CBY1-3;Q8CBY1-2;Q8CBY1-4	663;575;562;254	Samd4a	0.333149	31.26			_S(ph)LPVHTSPQNMLMFQQPEFQLPVTEPDINNR_
E9Q616	5553	Ahnak	0.490371	137.38			_S(ph)NSFSDEREFSAPSTPTGTLEFAGGDAK_
E9Q616	5555	Ahnak	0.490371	137.38			_S(ph)NSFSDEREFSAPSTPTGTLEFAGGDAK_
E9Q616	5557	Ahnak	0.326947	86.131			_S(ph)NSFSDEREFSAPSTPTGTLEFAGGDAK_
Q6P9Q6-2;Q6P9Q6;Q80YW9;Q80YW6;Q80YW7	342;342;342;342;342	Fkbp15;Fkbp15;Fkbp15;Fkbp15	0.49192	62.475			_S(ph)NSLSEQLTVNSNPDTVK_
Q6P9Q6-2;Q6P9Q6;Q80YW9;Q80YW6;Q80YW7	344;344;344;344;344	Fkbp15;Fkbp15;Fkbp15;Fkbp15	0.49192	62.475			_S(ph)NSLSEQLTVNSNPDTVK_
Q9CS00	148		0.459611	40.349			_S(ph)PGTATLALSQQQSLQER_
Q9CS00	151		0.459611	40.349			_S(ph)PGTATLALSQQQSLQER_
Q8K2F8	194	Lsm14a	0.499808	66.075	0.499611	42.64	_S(ph)PTMEQAVQTASAHLPAPAPVGR_
P47911	150	Rpl6	0.499985	91.657	0.498786	69.594	_S(ph)SITPGTVLIILTGR_
P47911	151	Rpl6	0.499985	91.657	0.498786	69.594	_S(ph)SITPGTVLIILTGR_
F6SZ47	346	Braf	0.332841	68.168			_S(ph)SSAPNVHINTIEPVNIDDLIR_
F6SZ47	347	Braf	0.332841	68.168			_S(ph)SSAPNVHINTIEPVNIDDLIR_
P97855	229	G3bp1	0.333333	85.974			_S(ph)TSPAPADVAPAQEDLR_
P97855	231	G3bp1	0.333333	85.974			_S(ph)TSPAPADVAPAQEDLR_
P97855	230	G3bp1	0.333333	85.974			_S(ph)TSPAPADVAPAQEDLR_
Q8C052	658	Map1s	0.433103	34.72			_S(ph)TSPHDVDLCLVSPCEFSHR_
Q8C052	659	Map1s	0.433103	34.72			_S(ph)TSPHDVDLCLVSPCEFSHR_
Q3UUJ4;Q3UUJ4-3;Q3UUJ4-2	195;158;158	Strada	0.999643	44.193			_S(ph)VKAS(ph)HILIS(ph)TDGK_
Q3UUJ4;Q3UUJ4-3;Q3UUJ4-2	199;162;162	Strada	0.99775	44.193			_S(ph)VKAS(ph)HILIS(ph)TDGK_
Q3UUJ4;Q3UUJ4-3;Q3UUJ4-2	204;167;167	Strada	0.776503	44.193			_S(ph)VKAS(ph)HILIS(ph)TDGK_
Q60760;Q60760-2;Q5SUW3;Q60760-3	453;428;382;373	Grb10;Grb10	0.462215	76.417			_S(ph)VSENSLVAM(ox)DFSGQIGR_
Q60760;Q60760-2;Q5SUW3;Q60760-3	455;430;384;375	Grb10;Grb10	0.462215	76.417			_S(ph)VSENSLVAM(ox)DFSGQIGR_
Q9EPK5-2;Q9EPK5	146;89	Wwtr1			0.309746	41.672	_SHS(ph)SPASLQLGTGAGAAGGPAQQHAHLR_
Q9EPK5-2;Q9EPK5	147;90	Wwtr1			0.309746	41.672	_SHS(ph)SPASLQLGTGAGAAGGPAQQHAHLR_
Q8VCX2	335	Slc35c2	0.499556	73.983			_SLGS(ph)SADLELLLR_
Q8VCX2	336	Slc35c2	0.499556	73.983			_SLGS(ph)SADLELLLR_
Q8BTM8;B7FAU9;B7FAV1	968;968;944	Flna;Flna;Flna	0.794934	69.737			_SPFSVGVSPS(ph)LDLSK_
Q99N57-2;Q99N57;F6TUC4	259;259;66	Raf1;Raf1	0.312735	36.637			_STS(ph)TPNVHMVSTTLHVDSR_
Q9Z0S6;Q9Z0S6-2;Q9Z0S6-4	201;199;180	Cldn10a	0.235491	46.621			_T(ph)PRMGYTYNGPT(ph)SAM(ox)SSRTK_
G5E896;Q3UJB9;Q3UJB9-2;D6RE33;F6ZJ27	731;731;731;671;312	Edc4;Edc4;Edc4;Edc4			0.491779	64.707	_T(ph)RSPDVISSASTALSQDIPEIASEALSR_
P62702	105	Rps4x	0.994564	60.161			_TGENFRLIY(ph)DT(ph)KGR_
P62702	103	Rps4x	0.714774	60.161			_TGENFRLIY(ph)DT(ph)KGR_
Q3USB7	617	Plcl1	0.430919	52.298			_TQNYWEM(ox)CSFS(ph)ETEASR_
P27546;P27546-2;P27546-3;E9QPW8	522;522;522;522	Map4;Mtap4	0.329889	64.701			_VAEFNNVTPLSEEEVTSVKDMSPSAET(ph)EAPLAK_
Q60876	43	Eif4ebp1	0.221569	38.029	0.143067	34.231	_VALGDGVQLPPGDY(ph)STTPGGTLFS(ph)TTPGGTRIIYDRK_
Q60876	33	Eif4ebp1	0.48072	38.029			_VALGDGVQLPPGDY(ph)STTPGGTLFS(ph)TTPGGTRIIYDRK_
Q60876	34	Eif4ebp1	0.289953	41.818	0.176268	34.231	_VALGDGVQLPPGDYS(ph)TTPGGTLFSTTPGGT(ph)R_
Q60876	35	Eif4ebp1	0.289953	41.818	0.176268	34.231	_VALGDGVQLPPGDYS(ph)TTPGGTLFSTTPGGT(ph)R_
Q60876	49	Eif4ebp1	0.337305	41.818	0.407873	34.231	_VALGDGVQLPPGDYS(ph)TTPGGTLFSTTPGGT(ph)RIIYDRK_
Q60876	36	Eif4ebp1	0.349958	51.966	0.157948	34.231	_VALGDGVQLPPGDYSTT(ph)PGGTLFST(ph)TPGGTR_
Q60876	40	Eif4ebp1	0.353882	51.966			_VALGDGVQLPPGDYSTT(ph)PGGTLFST(ph)TPGGTR_
Q60876	44	Eif4ebp1	0.398608	51.966	0.143067	34.231	_VALGDGVQLPPGDYSTT(ph)PGGTLFST(ph)TPGGTR_
Q60876	45	Eif4ebp1	0.398608	51.966	0.143067	34.231	_VALGDGVQLPPGDYSTT(ph)PGGTLFST(ph)TPGGTR_
Q5DTU0-2;Q5DTU0	432;414	Afap1l2			0.480734	48.597	_VAQQPLSLVGCDVLPDPSPDHLYS(ph)FR_
Q6PGL7;Q6PGL7-2	1333;1247	Fam21	1	126.88			_VASIFDDPLNAFGS(ph)Q_
P22682	480	Cbl			0.486364	50.945	_VERPS(ph)SPFSM(ox)APQASLPPVPPR_
P22682	490	Cbl			0.288228	36.679	_VERPSSPFSM(ox)APQAS(ph)LPPVPPR_
Q3UKG7;Q9R210;F6W7D6	388;329;188	Tfeb;Tfeb;Tfeb	0.491073	85.937	0.412368	70.986	_VHGLPT(ph)TSPSGVNMAELAQQVVK_
Q3UKG7;Q9R210;F6W7D6	389;330;189	Tfeb;Tfeb;Tfeb	0.491073	85.937	0.412368	70.986	_VHGLPT(ph)TSPSGVNMAELAQQVVK_
O70400;S4R1V0	139;139	Pdlim1	0.182128	43.696			_VIT(ph)NQYNSPTGLYSSENISNFNNAVESK_
O70400;S4R1V0	146;146	Pdlim1	0.182128	43.696			_VIT(ph)NQYNSPTGLYSSENISNFNNAVESK_
O70400;S4R1V0	144;144	Pdlim1	0.481284	43.696			_VITNQYNS(ph)PTGLYSSENISNFNNAVESK_
F7AA26;A2API8;O54931;O54931-2;O54931-4;O54931-5	1043;840;799;799;675;675	Gm20459;Akap2;Akap2	0.444488	62.028			_VKPPPS(ph)PTTEGPSLQPDLAPEEAAGTQRPK_
F7AA26;A2API8;O54931;O54931-2;O54931-4;O54931-5	1045;842;801;801;677;677	Gm20459;Akap2;Akap2	0.444488	62.028			_VKPPPS(ph)PTTEGPSLQPDLAPEEAAGTQRPK_
F7AA26;A2API8;O54931;O54931-2;O54931-4;O54931-5	1046;843;802;802;678;678	Gm20459;Akap2;Akap2	0.342002	44.596			_VKPPPSPT(ph)TEGPSLQPDLAPEEAAGTQRPK_
Q9ES28;Q9ES28-7;Q9ES28-2;Q9ES28-3;Q9ES28-5;Q9ES28-4;Q9ES28-6	102;50;102;102;102;50;50	Arhgef7	0.984376	37.373			_VLS(ph)S(ph)LVT(ph)LNKVTADIGLGSDSVCAR_
Q9ES28;Q9ES28-7;Q9ES28-2;Q9ES28-3;Q9ES28-5;Q9ES28-4;Q9ES28-6	103;51;103;103;103;51;51	Arhgef7	0.984389	37.373			_VLS(ph)S(ph)LVT(ph)LNKVTADIGLGSDSVCAR_
E9QKH0;Q80TV8;E9Q6L0	796;795;767	Clasp1;Clasp1;Clasp1			0.460874	70.235	_VLSTS(ph)TDLEAAVADALKKPVR_
D3Z1V4;P70296;D6RHS6	51;51;51	Pebp1;Pebp1;Pebp1			0.313241	42.711	_VLTPTQVMNRPS(ph)SISWDGLDPGK_
D3Z1V4;P70296;D6RHS6	52;52;52	Pebp1;Pebp1;Pebp1			0.313241	42.711	_VLTPTQVMNRPS(ph)SISWDGLDPGK_
D3Z1V4;P70296;D6RHS6	54;54;54	Pebp1;Pebp1;Pebp1			0.313241	42.711	_VLTPTQVMNRPS(ph)SISWDGLDPGK_
P58871	1643	Tnks1bp1			0.779823	56.956	_VNLFPGLS(ph)PSALK_
Q8C6B2;Q8C6B2-2;D3Z7S7	232;219;182	Rtkn;Rtkn			0.454273	56.298	_VRAS(ph)LDSAGASGNSPVLLPTPAVGGPR_
Q8C6B2;Q8C6B2-2;D3Z7S7	235;222;185	Rtkn;Rtkn			0.454273	56.298	_VRAS(ph)LDSAGASGNSPVLLPTPAVGGPR_
G3X8R8;P59759;Q5DTZ3	218;207;207	Mkl2;Mkl2;Mkl2			0.381722	52.237	_VS(ph)ASPPPVTASTPAQFTSVSPAVPEFLK_
G3X8R8;P59759;Q5DTZ3	220;209;209	Mkl2;Mkl2;Mkl2			0.381722	52.237	_VS(ph)ASPPPVTASTPAQFTSVSPAVPEFLK_
G3X8R8;P59759;Q5DTZ3	227;216;216	Mkl2;Mkl2;Mkl2			0.232791	54.259	_VSASPPPVTAS(ph)TPAQFTSVSPAVPEFLK_
G3X8R8;P59759;Q5DTZ3	228;217;217	Mkl2;Mkl2;Mkl2			0.232791	54.259	_VSASPPPVTAS(ph)TPAQFTSVSPAVPEFLK_
Q8VDP4	612		0.469672	34.04			_VSKDEVQNEGTAAESDS(ph)PLKEDGLLPK_
O70318	665	Epb41l2	0.434366	45.608			_VTPLPFQPQAS(ph)SHETLNVVEEK_
O70318	666	Epb41l2	0.434366	43.116			_VTPLPFQPQAS(ph)SHETLNVVEEK_
Q3U507	113	Gpr174	0.991063	36.997			_Y(ph)VNM(ox)Y(ph)ASIYFLVCIS(ph)VRR_
Q3U507	99	Gpr174	0.969473	36.997			_Y(ph)VNM(ox)Y(ph)ASIYFLVCIS(ph)VRR_
Q3U507	103	Gpr174	0.858043	36.997			_Y(ph)VNM(ox)Y(ph)ASIYFLVCIS(ph)VRR_
Q64481;Q9EQW4	23;23	Cyp3a16;Cyp3a44	0.996298	30.652			_MNLFS(ph)ALSLDTLVLLAIILVLLY(ph)R_	39.031	NaN	39.031	NaN	2	43.43	NaN	43.43	NaN	1
Q99M54	197	Cdca3	0.817161	96.379	0.912672	59.163	_VLGRS(ph)PLTILQDDNSPGTLTLR_	4.3953	NaN	4.3953	NaN	1	1.1753	1.1753	NaN	NaN	1
E9Q616	2381	Ahnak	1	102.66	0.99999	52.576	_ISMPDIDLHLKS(ph)PK_	1.7199	1.7199	NaN	NaN	5	1.2834	1.2834	NaN	NaN	3
P20152	412	Vim	0.998108	105.32	0.999198	105.32	_LLEGEESRIS(ph)LPLPTFSSLNLR_	1.6455	1.6455	NaN	NaN	2	0.76211	0.76211	NaN	NaN	2
CON__P12763	323		0.964337	142.23	0.96384	173.43	_HTFSGVAS(ph)VES(ph)SSGEAFHVGK_	0.0061364	NaN	0.0061364	NaN	1	0.0084209	0.0084209	NaN	NaN	2	+
